# Supplementary material for: Identification of cold-inducible microRNAs in grapevine
Source: Front Plant Sci. 2015 Aug 4;6:595. doi: 10.3389/fpls.2015.00595 (PMC4523783; doi:10.3389/fpls.2015.00595)
Supplement: Table S4 — Detail information of known miRNAs identified in V. vinifera. [file Table4.XLSX]

## Sheet: Sheet1
Table S4 Detail information of known miRNAs identified in Vitis vinifera
miRNA family	miRNA name	Sequence (5'-3')	Length	NCT-total-reads	CT-total-reads	NCT-expressed	CT-expressed	NCT-TPM	CT-TPM	Fold-change (log2 CT/NCT)	P-value
Conserved miRNA families
miR156	vvi-miR156a	UUGACAGAAGAGAGGGAGCAC	21	21355400	25915815	12874	9881	602.845	381.273	-0.660963	4.33e-260
	vvi-miR156b	UGACAGAAGAGAGUGAGCAC	20	21355400	25915815	247074	143259	11569.6	5527.86	-1.06555	0
	vvi-miR156c	UGACAGAAGAGAGUGAGCAC	20	21355400	25915815	243934	140773	11422.6	5431.93	-1.07235	0
	vvi-miR156d	UGACAGAAGAGAGUGAGCAC	20	21355400	25915815	247520	143775	11590.5	5547.77	-1.06296	0
	vvi-miR156e	UGACAGAGGAGAGUGAGCAC	20	21355400	25915815	33	32	1.5453	1.2348	-0.32361	0.361987
	vvi-miR156f	UUGACAGAAGAUAGAGAGCAC	21	21355400	25915815	3558275	3003696	166622	115902	-0.523671	0
	vvi-miR156h	UGACAGAAGAGAGAGAGCAU	20	21355400	25915815	0	1	0	0.0385865	-	-
	vvi-miR156g	UUGACAGAAGAUAGAGAGCAC	21	21355400	25915815	3558327	3003803	166624	115906	-0.523641	0
	vvi-miR156i	UUGACAGAAGAUAGAGAGCAC	21	21355400	25915815	3558327	3003801	166624	115906	-0.523642	0
miR159	vvi-miR159c	UUUGGAUUGAAGGGAGCUCUA	21	21355400	25915815	8151	8511	381.683	328.409	-0.21688	3.29e-22
miR160	vvi-miR160a	UGCCUGGCUCCCUGAAUGCCA	21	21355400	25915815	1	2	0.0468266	0.077173	-	-
	vvi-miR160b	UGCCUGGCUCCCUGAAUGCCA	21	21355400	25915815	1	2	0.0468266	0.077173	-	-
	vvi-miR160c	UGCCUGGCUCCCUGUAUGCCA	21	21355400	25915815	79	46	3.6993	1.775	-1.05943	5.37e-05
	vvi-miR160d	UGCCUGGCUCCCUGUAUGCCA	21	21355400	25915815	80	49	3.7461	1.8907	-0.986469	0.000127238
	vvi-miR160e	UGCCUGGCUCCCUGUAUGCCA	21	21355400	25915815	80	49	3.7461	1.8907	-0.986469	0.000127238
miR162	vvi-miR162	UCGAUAAACCUCUGCAUCCAG	21	21355400	25915815	3519	4297	164.783	165.806	0.0089323	0.786487
miR164	vvi-miR164a	UGGAGAAGCAGGGCACGUGCA	21	21355400	25915815	33033	64489	1546.82	2488.4	0.685913	0
	vvi-miR164b	UGGAGAAGCAGGGCACAUGC	20	21355400	25915815	1	0	0.0468266	0	-	-
	vvi-miR164c	UGGAGAAGCAGGGCACGUGCA	21	21355400	25915815	33258	65069	1557.36	2510.78	0.689037	0
	vvi-miR164d	UGGAGAAGCAGGGCACGUGCA	21	21355400	25915815	33015	64499	1545.98	2488.79	0.686923	0
miR166	vvi-miR166a	UCUCGGACCAGGCUUCAUUCC	21	21355400	25915815	63831	50162	2988.99	1935.57	-0.626894	0
	vvi-miR166b	UCGGACCAGGCUUCAUUCCUC	21	21355400	25915815	92793	75633	4345.18	2918.41	-0.574232	0
	vvi-miR166c	UCGGACCAGGCUUCAUUCCCC	21	21355400	25915815	949823	1073417	44476.9	41419.4	-0.102752	0
	vvi-miR166d	UCGGACCAGGCUUCAUUCCCC	21	21355400	25915815	950309	1074132	44499.7	41447	-0.102529	0
	vvi-miR166e	UCGGACCAGGCUUCAUUCCCC	21	21355400	25915815	949823	1073417	44476.9	41419.4	-0.102752	0
	vvi-miR166f	UCGGACCAGGCUUCAUUCCCC	21	21355400	25915815	957038	1082604	44814.8	41773.9	-0.101374	0
	vvi-miR166g	UCGGACCAGGCUUCAUUCCCC	21	21355400	25915815	957196	1082871	44822.2	41784.2	-0.101257	0
	vvi-miR166h	UCGGACCAGGCUUCAUUCCCC	21	21355400	25915815	1010303	1122704	47309	43321.2	-0.127042	0
miR167	vvi-miR167a	UGAAGCUGCCAGCAUGAUCU	20	21355400	25915815	2471	1539	115.708	59.3846	-0.962333	6.42e-97
	vvi-miR167b	UGAAGCUGCCAGCAUGAUCUAA	22	21355400	25915815	446859	467787	20924.9	18050.3	-0.2132	0
	vvi-miR167c	UGAAGCUGCCAGCAUGAUCUC	21	21355400	25915815	11167	11205	522.912	432.361	-0.274331	7.97e-46
	vvi-miR167d	UGAAGCUGCCAGCAUGAUCUA	21	21355400	25915815	205473	194521	9621.59	7505.88	-0.358255	0
	vvi-miR167e	UGAAGCUGCCAGCAUGAUCUAA	22	21355400	25915815	446330	466613	20900.1	18005	-0.215116	0
miR168	vvi-miR168	UCGCUUGGUGCAGGUCGGGAA	21	21355400	25915815	93654	124041	4385.49	4786.31	0.126173	4.31e-91
miR169	vvi-miR169a	CAGCCAAGGAUGACUUGCCGG	21	21355400	25915815	1509	967	70.6613	37.3131	-0.921238	8.53e-56
	vvi-miR169b	UGAGCCAAGGAUGGCUUGCCGU	22	21355400	25915815	16	33	0.7492	1.2734	0.765263	0.0808893
	vvi-miR169c	CAGCCAAGGAUGACUUGCCGG	21	21355400	25915815	1507	951	70.5676	36.6957	-0.943395	6.27e-58
	vvi-miR169d	CAGCCAAGAAUGAUUUGCCGG	21	21355400	25915815	5167	3798	241.953	146.551	-0.723319	1.64e-123
	vvi-miR169e	UAGCCAAGGAUGACUUGCCUG	21	21355400	25915815	121	125	5.666	4.8233	-0.23231	0.205291
	vvi-miR169f	CAGCCAAGGAUGACUUGCCGA	21	21355400	25915815	553	594	25.8951	22.9204	-0.176047	0.0388591
	vvi-miR169g	CAGCCAAGGAUGACUUGCCGA	21	21355400	25915815	555	584	25.9887	22.5345	-0.205749	0.016132
	vvi-miR169h	UGAGCCAAGGAUGGCUUGCCGU	22	21355400	25915815	16	33	0.7492	1.2734	0.765263	0.0808893
	vvi-miR169j	CAGCCAAGGAUGACUUGCCGG	21	21355400	25915815	1509	965	70.6613	37.236	-0.924222	4.31e-56
	vvi-miR169k	CAGCCAAGGAUGACUUGCCGG	21	21355400	25915815	1509	965	70.6613	37.236	-0.924222	4.31e-56
	vvi-miR169l	UGAGCCAAGGAUGACUUGCCG	21	21355400	25915815	739	490	34.6048	18.9074	-0.872021	7.78e-26
	vvi-miR169m	UGAGCCAAGGAUGACUUGCCG	21	21355400	25915815	705	460	33.0127	17.7498	-0.895218	8.9e-26
	vvi-miR169n	UAGAGCCAAGGAUGACUUGCCG	22	21355400	25915815	146	162	6.8367	6.251	-0.129213	0.429565
	vvi-miR169o	UGAGCCAAGGAUGACUUGCCG	21	21355400	25915815	702	457	32.8722	17.634	-0.898508	7.98e-26
	vvi-miR169p	UGAGCCAAGGAUGACUUGCCG	21	21355400	25915815	710	464	33.2469	17.9041	-0.89293	7.65e-26
	vvi-miR169q	UAGAGCCAAGGAUGACUUGCCG	22	21355400	25915815	151	168	7.0708	6.4825	-0.125323	0.435564
	vvi-miR169r	UGAGUCAAGGAUGACUUGCCGA	22	21355400	25915815	6	20	0.280959	0.77173	-	-
	vvi-miR169s	CAGCCAAGGAUGACUUGCCGG	21	21355400	25915815	1507	942	70.5676	36.3485	-0.95711	2.62e-59
	vvi-miR169t	CGAGUCAAGGAUGACUUGCCGA	22	21355400	25915815	3	2	0.14048	0.077173	-	-
	vvi-miR169u	UGAGUCAAGGAUGACUUGCCGU	22	21355400	25915815	8	18	0.374613	0.694557	-	-
	vvi-miR169v	AAGCCAAGGAUGAAUUGCCGG	21	21355400	25915815	879	617	41.1605	23.8079	-0.78982	6.53e-26
	vvi-miR169w	CAGCCAAGGAUGACUUGCCGG	21	21355400	25915815	1507	943	70.5676	36.387	-0.955583	3.74e-59
	vvi-miR169x	UAGCCAAGGAUGACUUGCC	19	21355400	25915815	3	1	0.14048	0.0385865	-	-
miR171	vvi-miR171a	UGAUUGAGCCGUGCCAAUAUC	21	21355400	25915815	522	312	24.4435	12.039	-1.02174	6.02e-24
	vvi-miR171b	UUGAGCCGCGUCAAUAUCUCC	21	21355400	25915815	526	382	24.6308	14.74	-0.740727	1.36e-14
	vvi-miR171c	UGAUUGAGCCGUGCCAAUAUC	21	21355400	25915815	597	356	27.9555	13.7368	-1.02509	2.71e-27
	vvi-miR171d	UGAUUGAGCCGUGCCAAUAUC	21	21355400	25915815	597	355	27.9555	13.6982	-1.02915	1.84e-27
	vvi-miR171e	UUGAGCCGCGCCAAUAUCACU	21	21355400	25915815	42	34	1.9667	1.3119	-0.584119	0.0779447
	vvi-miR171f	UUGAGCCGCGCCAAUAUCACU	21	21355400	25915815	43	34	2.0135	1.3119	-0.618048	0.0606987
	vvi-miR171i	UGAUUGAGCCGUGCCAAUAUC	21	21355400	25915815	522	312	24.4435	12.039	-1.02174	6.02e-24
miR172	vvi-miR172c	GGGAAUCUUGAUGAUGCUGCA	21	21355400	25915815	5	9	0.234133	0.347278	-	-
	vvi-miR172d	AGAAUCUUGAUGAUGCUGCAU	21	21355400	25915815	1175	642	55.0212	24.7725	-1.15125	1.41e-62
miR319	vvi-miR319b	CUUGGACUGAAGGGAGCUCCC	21	21355400	25915815	25	19	1.1707	0.7331	-0.67529	0.122087
	vvi-miR319c	UGCUUGGACUGAAGGGAGCUC	21	21355400	25915815	33	25	1.5453	0.9647	-0.679735	0.0739066
	vvi-miR319f	UGCUUGGACUGAAGGGAGCUC	21	21355400	25915815	33	25	1.5453	0.9647	-0.679735	0.0739066
	vvi-miR319g	UUGGACUGAAGGGAGCUCCC	20	21355400	25915815	15	5	0.702398	0.192932	-	-
miR390	vvi-miR390	AAGCUCAGGAGGGAUAGCGCC	21	21355400	25915815	9616	5849	450.284	225.692	-0.996479	0
vvi-miR393	vvi-miR393a	UCCAAAGGGAUCGCAUUGAUC	21	21355400	25915815	1	3	0.0468266	0.115759	-	-
	vvi-miR393b	UCCAAAGGGAUCGCAUUGAUC	21	21355400	25915815	1	3	0.0468266	0.115759	-	-
miR394	vvi-miR394a	UUGGCAUUCUGUCCACCUCC	20	21355400	25915815	22	17	1.0302	0.656	-0.651157	0.159984
	vvi-miR394b	UUGGCAUUCUGUCCACCUCC	20	21355400	25915815	14	13	0.655572	0.501624	-	-
	vvi-miR394c	UUGGCAUUCUGUCCACCUCC	20	21355400	25915815	22	17	1.0302	0.656	-0.651157	0.159984
miR395	vvi-miR395a	CUGAAGUGUUUGGGGGAACUC	21	21355400	25915815	5906	1202	276.558	46.3809	-2.57598	0
	vvi-miR395b	CUGAAGUGUUUGGGGGAACUC	21	21355400	25915815	5906	1202	276.558	46.3809	-2.57598	0
	vvi-miR395c	CUGAAGUGUUUGGGGGAACUC	21	21355400	25915815	5906	1202	276.558	46.3809	-2.57598	0
	vvi-miR395d	CUGAAGUGUUUGGGGGAACUC	21	21355400	25915815	5906	1202	276.558	46.3809	-2.57598	0
	vvi-miR395e	CUGAAGUGUUUGGGGGAACUC	21	21355400	25915815	5906	1202	276.558	46.3809	-2.57598	0
	vvi-miR395f	CUGAAGUGUUUGGGGGAACUC	21	21355400	25915815	5906	1201	276.558	46.3424	-2.57718	0
	vvi-miR395g	CUGAAGUGUUUGGGGGAACUC	21	21355400	25915815	5905	1202	276.511	46.3809	-2.57573	0
	vvi-miR395h	CUGAAGUGUUUGGGGGAACUC	21	21355400	25915815	5906	1202	276.558	46.3809	-2.57598	0
	vvi-miR395i	CUGAAGUGUUUGGGGGAACUC	21	21355400	25915815	5906	1202	276.558	46.3809	-2.57598	0
	vvi-miR395j	CUGAAGUGUUUGGGGGAACUC	21	21355400	25915815	5906	1202	276.558	46.3809	-2.57598	0
	vvi-miR395k	CUGAAGUGUUUGGGGGAACUC	21	21355400	25915815	5906	1202	276.558	46.3809	-2.57598	0
	vvi-miR395l	CUGAAGUGUUUGGGGGAACUC	21	21355400	25915815	5906	1202	276.558	46.3809	-2.57598	0
	vvi-miR395m	CUGAAGUGUUUGGGGGAACUC	21	21355400	25915815	5906	1202	276.558	46.3809	-2.57598	0
miR396	vvi-miR396a	UUCCACAGCUUUCUUGAACUA	21	21355400	25915815	450	444	21.072	17.1324	-0.2986	0.00197215
	vvi-miR396b	UUCCACAGCUUUCUUGAACUU	21	21355400	25915815	954	1373	44.6725	52.9792	0.246039	4.89e-05
	vvi-miR396c	UUCCACAGCUUUCUUGAACUG	21	21355400	25915815	1188	1569	55.63	60.5422	0.122078	0.0277177
	vvi-miR396d	UUCCACAGCUUUCUUGAACUG	21	21355400	25915815	1277	1740	59.7975	67.1405	0.167098	0.00163981
miR397	vvi-miR397a	UCAUUGAGUGCAGCGUUGAUG	21	21355400	25915815	4457	2187	208.706	84.3886	-1.30635	4.2e-283
miR398	vvi-miR398a	UUCUCAGGUCACCCCUUUGGG	21	21355400	25915815	0	2	0	0.077173	-	-
	vvi-miR398b	UGUGUUCUCAGGUCGCCCCUG	21	21355400	25915815	256	121	11.9876	4.669	-1.36036	6.36e-19
	vvi-miR398c	UGUGUUCUCAGGUCGCCCCUG	21	21355400	25915815	256	121	11.9876	4.669	-1.36036	6.36e-19
miR399	vvi-miR399a	UGCCAAAGGAGAAUUGCCCUG	21	21355400	25915815	11	19
	vvi-miR399b	UGCCAAAGGAGAGUUGCCCUG	21	21355400	25915815	22	34	1.0302	1.3119	0.348733	0.387767
	vvi-miR399c	UGCCAAAGGAGAGUUGCCCUG	21	21355400	25915815	22	35	1.0302	1.3505	0.390569	0.3288
	vvi-miR399c	UGCCAAAGGAGAGUUGCCCUG	21	21355400	25915815	22	35	1.03018	1.35053	-	-
	vvi-miR399d	UCUGCCAAAGGAGAUUUGCUC	21	21355400	25915815	1	1	0.0468266	0.0385865	-	-
	vvi-miR399e	UGCCAAAGGAGAUUUGCCCGG	21	21355400	25915815	8	17	0.374613	0.65597	-	-
	vvi-miR399g	UGCCAAAGGAGAUUUGCCCCU	21	21355400	25915815	5	5	0.234133	0.192932	-	-
	vvi-miR399h	UGCCAAAGGAGAAUUGCCCUG	21	21355400	25915815	10	17	0.468266	0.65597	-	-
	vvi-miR399i	CGCCAAAGGAGAGUUGCCCUG	21	21355400	25915815	45	131	2.1072	5.0548	1.26233	9.07e-08
miR403	vvi-miR403a	UUAGAUUCACGCACAAACUCG	21	21355400	25915815	175	127	8.1946	4.9005	-0.741745	8.76e-06
	vvi-miR403b	UUAGAUUCACGCACAAACUCG	21	21355400	25915815	174	129	8.1478	4.9777	-0.710931	1.94e-05
	vvi-miR403c	UUAGAUUCACGCACAAACUCG	21	21355400	25915815	175	127	8.1946	4.9005	-0.741745	8.76e-06
	vvi-miR403d	UUAGAUUCACGCACAAACUCG	21	21355400	25915815	174	129	8.1478	4.9777	-0.710931	1.94e-05
	vvi-miR403e	UUAGAUUCACGCACAAACUCG	21	21355400	25915815	174	127	8.1478	4.9005	-0.733482	1.13e-05
	vvi-miR403f	UUAGAUUCACGCACAAACUCG	21	21355400	25915815	177	128	8.2883	4.9391	-0.746828	6.86e-06
miR408	vvi-miR408	AUGCACUGCCUCUUCCCUGGC	21	21355400	25915815	5085	4116	238.113	158.822	-0.584237	1.01e-83
Non-conserved miRNA families
miR2111	vvi-miR2111	UAAUCUGCAUCCUGAGGUCUA	21	21355400	25915815	406	861	19.0116	33.223	0.805302	1.65e-21
	vvi-miR2111*	GUCCUCUGGUUGCAGAUUACU	21	21355400	25915815	20	14
miR2950	vvi-miR2950	UUCCAUCUCUUGCACACUGGA	21	21355400	25915815	202	149	9.459	5.7494	-0.718276	3.42e-06
	vvi-miR2950*	UGGUGUGCACGGGAUGGAAUA	21	21355400	25915815	113	117	5.2914	4.5146	-0.229051	0.227064
miR3623	vvi-miR3623	UGGUGCUUGGACGAAUUUGCUA	22	21355400	25915815	5739	7639	268.738	294.762	0.133353	1.15e-07
	vvi-miR3623*	UCACAAGUUCAUCCAAGCACCA	22	21355400	25915815	8362	8264	391.564	318.879	-0.29624	5.91e-40
miR3624	vvi-miR3624	UCAGGGCAGCAGCAUACUACU	21	21355400	25915815	1823	6328	85.3648	244.175	1.5162	0
miR3625	vvi-miR3625	UCCCGGGAGAUGACUACUGGA	21	21355400	25915815	192	145	8.9907	5.595	-0.684295	1.44e-05
	vvi-miR3625*	UUCCAGCAGUCAUCUCCAAGG	21	21355400	25915815	5	12	0.234133	0.463038	-	-
miR3626	vvi-miR3626	CGGUAGUCGCUGUGAAAUUGA	21	21355400	25915815	30	40	1.4048	1.5435	0.135841	0.70995
	vvi-miR3626*	AUUUCACAGCGACCACUGGUG	21	21355400	25915815	9	10	0.421439	0.385865	-	-
miR3629	vvi-miR3629a	UGGCUGCUGAGAAAAUGUAGGA	22	21355400	25915815	56	82	2.6223	3.1641	0.270962	0.283087
	vvi-miR3629a*	CGCAUUUUCUCAGCAGCCAAG	21	21355400	25915815	6	5	0.280959	0.192932	-	-
	vvi-miR3629b	UGGCUGCUGAGAAAAUGUAGGA	22	21355400	25915815	55	80	2.5755	3.0869	0.261306	0.306021
	vvi-miR3629c	UGGCUGCUGAGAAAAUGUAGGA	22	21355400	25915815	56	82	2.6223	3.1641	0.270962	0.283087
miR3630	vvi-miR3630	GCAAGUGACGAUAUCAGACAGG	22	21355400	25915815	83	41	3.8866	1.582	-1.29676	1.14e-06
	vvi-miR3630*	GGGAAUCUCUCUGAUGCAC	19	21355400	25915815	4	0	0.187306	0	-	-
miR3631	vvi-miR3631a	CAUGUUGACAUCAUCCAAUAUA	22	21355400	25915815	9	14	0.421439	0.540211	-	-
	vvi-miR3631a*	AUAUUGGAUGAUGUCAACAAG	21	21355400	25915815	70	96	3.2779	3.7043	0.176429	0.442708
	vvi-miR3631b	CAUGUUGACAUCAUCCAAUAUA	22	21355400	25915815	9	14	0.421439	0.540211	-	-
	vvi-miR3631b*	UAUGUUGGAUGAUGUCAAUAAG	22	21355400	25915815	38	40	1.7794	1.5435	-0.205185	0.523996
miR3632	vvi-miR3632	UUUCCCAGACCCCCAAUACCAA	22	21355400	25915815	162	145	7.5859	5.595	-0.439182	0.00764381
	vvi-miR3632*	GGAUUGGGGGCCGAUGGAAAGG	22	21355400	25915815	3	2	0.14048	0.077173	-	-
miR3633	vvi-miR3633a	GGAAUGGAUGGUUAGGAGAG	20	21355400	25915815	7777	4815	364.17	185.794	-0.97091	3.62e-305
	vvi-miR3633a*	UUCCUAUACCACCCAUUCCCUA	22	21355400	25915815	2139	1697	100.162	65.4813	-0.61318	2.14e-39
	vvi-miR3633b	GGAAUGGGUGGCUGGGAUCUA	21	21355400	25915815	228	90	10.6765	3.4728	-1.62027	1.18e-21
	vvi-miR3633b*	GUUCCCAUGCCAUCCAUUCCUA	22	21355400	25915815	283	137	13.2519	5.2863	-1.32587	5.23e-20
miR3634	vvi-miR3634	UUUCCGACUCGCACUCAUGCCGU	23	21355400	25915815	311	824	14.5631	31.7953	1.1265	7.97e-35
	vvi-miR3634*	GGCAUAUGUGUGACGGAAAGA	21	21355400	25915815	66	39	3.0906	1.5049	-1.03822	0.000284093
miR3635	vvi-miR3635	AAGGCAUGUGUGGGGCAUAAUAGA	24	21355400	25915815	479	1065	22.4299	41.0946	0.873526	7.07e-30
	vvi-miR3635*	AUUAUGUCCCACACAUGCCUC	21	21355400	25915815	72	59	3.3715	2.2766	-0.56651	0.0247825
miR3636	vvi-miR3636	GUCUGUCGGAGAAGCAAGUCGGAG	24	21355400	25915815	8861	28261	414.93	1090.49	1.39404	0
	vvi-miR3636*	AGACUCUUCGGUUUGCUUCUUUGA	24	21355400	25915815	0	3	0	0.115759	-	-
miR3637	vvi-miR3637	UUUUUCGACAAGACACAAUGCAUA	24	21355400	25915815	83	207	3.8866	7.9874	1.03922	8.12e-09
	vvi-miR3637*	AUUUAUGUAUUGUGUUUUGUCGGA	24	21355400	25915815	162	468	7.5859	18.0585	1.25129	7.3e-24
vvi-miR3638	vvi-miR3638	GCAACAAGCAUGAAAAGGCACACC	24	21355400	25915815	0	2	0	0.077173	-	-
	vvi-miR3638*	UGCCUUUUCGCGCUUGUUGCUAAU	24	21355400	25915815	2	4	0.0936531	0.154346	-	-
vvi-miR3639	vvi-miR3639*	UAAGAGCUUUUGGCUUCUCAGAAG	24	21355400	25915815	2	7	0.0936531	0.270105	-	-
miR3640	vvi-miR3640	GAAAAGGCAUCAUCAAUCAGGUAA	24	21355400	25915815	582	2157	27.2531	83.231	1.6107	9.18e-151
	vvi-miR3640*	ACCUGAUUGGUGAUGCUUUUUUGG	24	21355400	25915815	59	1338	2.7628	51.6287	4.22397	2.22e-265
miR447	vvi-miR447b	ACUCUUUCUCAAGGGCUUCUAG	22	21355400	25915815	7	3	0.327786	0.115759	-	-
	vvi-miR447b*	CGAAGUCUUUGGGGAGAGUGG	21	21355400	25915815	38	13	1.7794	0.5016	-1.82678	2.41e-05
	vvi-miR477	UCCCUCAAAGGCUUCCAAUUU	21	21355400	25915815	48	16	2.2477	0.6174	-1.86417	1.43e-06
vvi-miR479	vvi-miR479	UGUGGUAUUGGUUCGGCUCAUC	22	21355400	25915815	8012	7961	375.174	307.187	-0.288445	1.53e-36
vvi-miR482	vvi-miR482	UCUUUCCUACUCCUCCCAUUCC	22	21355400	25915815	482	481	22.5704	18.5601	-0.282228	0.00240253
miR535	vvi-miR535a	UGACAACGAGAGAGAGCACGC	21	21355400	25915815	733091	966241	34328.1	37283.8	0.119159	0
	vvi-miR535b	UGACAACGAGAGAGAGCACGC	21	21355400	25915815	733091	966241	34328.1	37283.8	0.119159	0
	vvi-miR535c	UGACAACGAGAGAGAGCACGC	21	21355400	25915815	733091	966237	34328.1	37283.7	0.119153	0
vvi-miR828	vvi-miR828a	UCUUGCUCAAAUGAGUAUUCCA	22	21355400	25915815	6	0	0.280959	0	-	-
