# Supplementary material for: Identification of cold-inducible microRNAs in grapevine
Source: Front Plant Sci. 2015 Aug 4;6:595. doi: 10.3389/fpls.2015.00595 (PMC4523783; doi:10.3389/fpls.2015.00595)
Supplement: Table S5 — Detailed information of sequence-variants for known miRNAs. [file Table5.XLSX]

## Sheet: NCT
>vvi-MIR156a
AGAAATATGTTGACAGAAGAGAGGGAGCACAACCCAGCATCAGCTAAAGACTCTTTGCTTTTCTTGGGAGTGTGCTCTCTCTTCTTCTGTCATCATCACACTCC vvi-MIR156a 104
......(((.(((((((((((((((((((((.(((((.(..(((.((((...)))))))..).)))))..))))))))))).)))))))))).)))........ structure -46.90
**********TGACAGAAGAGAGGGAGCAC************************************************************************** vvi-miR156a 20
.........TTGACAGAAGAGAGGGAGCAC.......................................................................... t0000074 21 12603
.........TTGACAGAAGAGAGGGAGCA........................................................................... t0026895 20 38
.........TTGACAGAAGAGAGGGAGCACA......................................................................... t0156666 22 6
.........TTGACAGAAGAGAGGGAG............................................................................. t1668807 18 1
.........TTGACAGAAGAGAGGGAGCACAAC....................................................................... t1843466 24 1
..........TGACAGAAGAGAGGGAGCAC.......................................................................... t0006281 20 211
..........TGACAGAAGAGAGGGAGCACA......................................................................... t0152557 21 6
...........GACAGAAGAGAGGGAGCAC.......................................................................... t0140053 19 6
...........GACAGAAGAGAGGGAGCACA......................................................................... t0959397 20 1
............ACAGAAGAGAGGGAGCACAAC....................................................................... t2607421 21 1
>vvi-MIR156b
CATTGAAAACTGACAGAAGAGAGTGAGCACACAGAGGCAATTGTATAAGTTTATGCTTTTGCTTTTGCGTGCTCATTTCTCTTTCTGTCAGCTTCCAGTGCC vvi-MIR156b 102
(((((.((.(((((((((((((((((((((.(((((((((..(((((....)))))..))))))))).))))))).))))).))))))))).)).))))).. structure -53.30
**********TGACAGAAGAGAGTGAGCAC************************************************************************ vvi-miR156b 20
.......AACTGACAGAAGAGAGTGAGCAC........................................................................ t0050358 23 19
.......AACTGACAGAAGAGAGTGAGCA......................................................................... t1279311 22 1
........ACTGACAGAAGAGAGTGAGCAC........................................................................ t0001999 22 717
........ACTGACAGAAGAGAGTGAGCA......................................................................... t0022680 21 47
........ACTGACAGAAGAGAGTGAGCACA....................................................................... t0025719 23 40
........ACTGACAGAAGAGAGTGAGC.......................................................................... t0176229 20 5
........ACTGACAGAAGAGAGTGAGCACAC...................................................................... t1289030 24 1
.........CTGACAGAAGAGAGTGAGCAC........................................................................ t0000544 21 2283
.........CTGACAGAAGAGAGTGAGCA......................................................................... t0035305 20 28
.........CTGACAGAAGAGAGTGAGCACA....................................................................... t0166028 22 5
..........TGACAGAAGAGAGTGAGCAC........................................................................ t0000007 20 219725
..........TGACAGAAGAGAGTGAGCACA....................................................................... t0000041 21 23936
..........TGACAGAAGAGAGTGAGCA......................................................................... t0016448 19 68
..........TGACAGAAGAGAGTGAGC.......................................................................... t0043829 18 22
..........TGACAGAAGAGAGTGAGCACAC...................................................................... t0068601 22 13
...........GACAGAAGAGAGTGAGCAC........................................................................ t0018001 19 61
...........GACAGAAGAGAGTGAGCACA....................................................................... t0078260 20 12
............ACAGAAGAGAGTGAGCACA....................................................................... t0016711 19 67
............ACAGAAGAGAGTGAGCACAC...................................................................... t0063935 20 14
............ACAGAAGAGAGTGAGCAC........................................................................ t0091534 18 10
......................................................................GCTCATTTCTCTTTCTGTCAGC.......... t0056166 22 16
>vvi-MIR156c
AAGGAATAGGTGACAGAAGAGAGTGAGCACACATGGTCTGTTCTTGCATGGGTCCATGCTTGAAGCTCTGCGTGCTCACTCTCTATCTGTCATCTGTCCTCTCT vvi-MIR156c 104
.((((.((((((((((((((((((((((((.((.(((...(((..(((((....)))))..)))))).)).))))))))))))).))))))))))))))).... structure -60.20
**********TGACAGAAGAGAGTGAGCAC************************************************************************** vvi-miR156c 20
....AATAGGTGACAGAAGAGAGTG............................................................................... t2274805 21 1
......TAGGTGACAGAAGAGAGTGAG............................................................................. t0205202 21 4
..........TGACAGAAGAGAGTGAGCAC.......................................................................... t0000007 20 219725
..........TGACAGAAGAGAGTGAGCACA......................................................................... t0000041 21 23936
..........TGACAGAAGAGAGTGAGCA........................................................................... t0016448 19 68
..........TGACAGAAGAGAGTGAGC............................................................................ t0043829 18 22
..........TGACAGAAGAGAGTGAGCACAC........................................................................ t0068601 22 13
...........GACAGAAGAGAGTGAGCAC.......................................................................... t0018001 19 61
...........GACAGAAGAGAGTGAGCACA......................................................................... t0078260 20 12
............ACAGAAGAGAGTGAGCACA......................................................................... t0016711 19 67
............ACAGAAGAGAGTGAGCACAC........................................................................ t0063935 20 14
............ACAGAAGAGAGTGAGCAC.......................................................................... t0091534 18 10
............ACAGAAGAGAGTGAGCACACAT...................................................................... t2462995 22 1
.............CAGAAGAGAGTGAGCACACAT...................................................................... t0831079 21 1
.........................................................................GCTCACTCTCTATCTGTCATC.......... t0082447 21 11
>vvi-MIR156d
AGAGAGAGACTGACAGAAGAGAGTGAGCACATGCAGGCAATTTGTATAAGGGTATACCTATGCCGGTGCGTGCTCACCTCTCTTTCTGTCAGCTTCAGGTGCT vvi-MIR156d 103
.....((..(((((((((((((((((((((..((.((((....(((((....)))))...)))).))..))))))).))))).)))))))))..))....... structure -47.50
**********TGACAGAAGAGAGTGAGCAC************************************************************************* vvi-miR156d 20
AGAGAGAGACTGACAGAAGAGA................................................................................. t0869599 22 1
....AGAGACTGACAGAAGAGAGTGAG............................................................................ t1276275 23 1
......AGACTGACAGAAGAGAGTGAGCACA........................................................................ t0594944 25 2
.......GACTGACAGAAGAGAGTGAGCAC......................................................................... t0004497 23 311
.......GACTGACAGAAGAGAGTGAGCACA........................................................................ t0041532 24 23
.......GACTGACAGAAGAGAGTGAGCA.......................................................................... t0121287 22 7
.......GACTGACAGAAGAGAGTGA............................................................................. t1567504 19 1
.......GACTGACAGAAGAGAGTGAGCACAT....................................................................... t1867107 25 1
........ACTGACAGAAGAGAGTGAGCAC......................................................................... t0001999 22 717
........ACTGACAGAAGAGAGTGAGCA.......................................................................... t0022680 21 47
........ACTGACAGAAGAGAGTGAGCACA........................................................................ t0025719 23 40
........ACTGACAGAAGAGAGTGAGC........................................................................... t0176229 20 5
........ACTGACAGAAGAGAGTGAGCACAT....................................................................... t1362899 24 1
.........CTGACAGAAGAGAGTGAGCAC......................................................................... t0000544 21 2283
.........CTGACAGAAGAGAGTGAGCA.......................................................................... t0035305 20 28
.........CTGACAGAAGAGAGTGAGCACA........................................................................ t0166028 22 5
..........TGACAGAAGAGAGTGAGCAC......................................................................... t0000007 20 219725
..........TGACAGAAGAGAGTGAGCACA........................................................................ t0000041 21 23936
..........TGACAGAAGAGAGTGAGCACAT....................................................................... t0009320 22 133
..........TGACAGAAGAGAGTGAGCA.......................................................................... t0016448 19 68
..........TGACAGAAGAGAGTGAGC........................................................................... t0043829 18 22
...........GACAGAAGAGAGTGAGCAC......................................................................... t0018001 19 61
...........GACAGAAGAGAGTGAGCACA........................................................................ t0078260 20 12
............ACAGAAGAGAGTGAGCACA........................................................................ t0016711 19 67
............ACAGAAGAGAGTGAGCACAT....................................................................... t0070005 20 13
............ACAGAAGAGAGTGAGCAC......................................................................... t0091534 18 10
............ACAGAAGAGAGTGAGCACATG...................................................................... t1817398 21 1
......................................................................TGCTCACCTCTCTTTCTGTCAGC.......... t0002330 23 613
......................................................................TGCTCACCTCTCTTTCTGTCAG........... t0025758 22 40
......................................................................TGCTCACCTCTCTTTCTGTCA............ t0157563 21 6
......................................................................TGCTCACCTCTCTTTCTGTCAGCT......... t1800982 24 1
......................................................................TGCTCACCTCTCTTTCTGT.............. t2060150 19 1
.......................................................................GCTCACCTCTCTTTCTGTCAGC.......... t0006461 22 205
.......................................................................GCTCACCTCTCTTTCTGTCAGCT......... t0103990 23 9
.......................................................................GCTCACCTCTCTTTCTGTCAG........... t0698367 21 2
.......................................................................GCTCACCTCTCTTTCTGTCAGCTTC....... t1314359 25 1
.......................................................................GCTCACCTCTCTTTCTGTCA............ t1713066 20 1
.........................................................................TCACCTCTCTTTCTGTCAGCTTC....... t2270393 23 1
>vvi-MIR156e
GTATGGTAGGTGACAGAGGAGAGTGAGCACTCATGGTTCTTTTCTTGCATGAAGTTTCTATGCTTGAAGCTCTGTGTGCTTACTCCCTATCTGTCACCCCTCAAGCAT vvi-MIR156e 108
((.(((..(((((((((((.((((((((((.((.(((....(((..(((((.......)))))..)))))).)).))))))))))))..)))))))))..))).)).. structure -48.20
**********TGACAGAGGAGAGTGAGCAC****************************************************************************** vvi-miR156e 20
..........TGACAGAGGAGAGTGAGCAC.............................................................................. t0030531 20 33
>vvi-MIR156f
TTATGTTCTGTTGACAGAAGATAGAGAGCACAACTGAACATACCCAAGAGGGCTTGTGTTTGAGCAGTCTTGTCCTCTCTCTTCTCCTGTCAACAGAACTTGCTG vvi-MIR156f 105
....(((((((((((((.(((.((((((.(((((((..((.((.((((....)))).)).))..))))..))).))))))..))).)))))))))))))...... structure -45.40
**********TTGACAGAAGATAGAGAGCAC************************************************************************** vvi-miR156f 21
.......CTGTTGACAGAAGATAGAGAGCAC.......................................................................... t0026522 24 39
.......CTGTTGACAGAAGATAGAGAGCA........................................................................... t0318964 23 3
.......CTGTTGACAGAAGATAGAGAGCACA......................................................................... t0546977 25 2
........TGTTGACAGAAGATAGAGAGCAC.......................................................................... t0011228 23 108
........TGTTGACAGAAGATAGAGAGC............................................................................ t0016439 21 68
........TGTTGACAGAAGATAGAGAGCA........................................................................... t0209451 22 4
........TGTTGACAGAAGATAGAGAGCACA......................................................................... t0241590 24 4
........TGTTGACAGAAGATAGAGAG............................................................................. t0767946 20 2
.........GTTGACAGAAGATAGAGAGCAC.......................................................................... t0084255 22 11
.........GTTGACAGAAGATAGAGAGCACA......................................................................... t2047731 23 1
..........TTGACAGAAGATAGAGAGCAC.......................................................................... t0000001 21 3475390
..........TTGACAGAAGATAGAGAGCACA......................................................................... t0000517 22 2401
..........TTGACAGAAGATAGAGAGCA........................................................................... t0000845 20 1561
..........TTGACAGAAGATAGAGAGC............................................................................ t0004481 19 312
..........TTGACAGAAGATAGAGAGCACAA........................................................................ t0008967 23 140
..........TTGACAGAAGATAGAGAG............................................................................. t0027270 18 38
..........TTGACAGAAGATAGAGAGCACAAC....................................................................... t0780258 24 2
...........TGACAGAAGATAGAGAGCAC.......................................................................... t0000019 20 74459
...........TGACAGAAGATAGAGAGCACA......................................................................... t0000532 21 2331
...........TGACAGAAGATAGAGAGCA........................................................................... t0028402 19 36
...........TGACAGAAGATAGAGAGC............................................................................ t0156124 18 6
...........TGACAGAAGATAGAGAGCACAA........................................................................ t0196593 22 5
............GACAGAAGATAGAGAGCAC.......................................................................... t0001029 19 1314
............GACAGAAGATAGAGAGCACA......................................................................... t0128604 20 7
............GACAGAAGATAGAGAGCA........................................................................... t2491714 18 1
.............ACAGAAGATAGAGAGCAC.......................................................................... t0036445 18 27
.............ACAGAAGATAGAGAGCACA......................................................................... t0318016 19 3
>vvi-MIR156g
GGTGATGTTGTTGACAGAAGATAGAGAGCACAGATGATGATGTGCATGGAGTTTGCATCTCACTCCTTTGTGCTCTCTAGACTTCTGTCATCACCTCAGCCCC vvi-MIR156g 103
(((((......(((((((((.(((((((((((((.(((((.(((((.......))))).))).)).)))))))))))))..))))))))))))))........ structure -50.00
**********TTGACAGAAGATAGAGAGCAC************************************************************************ vvi-miR156g 21
......GTTGTTGACAGAAGATAGAGAGCAC........................................................................ t0846752 25 1
.......TTGTTGACAGAAGATAGAGAG........................................................................... t0068380 21 13
.......TTGTTGACAGAAGATAGAGAGCAC........................................................................ t0392751 24 3
........TGTTGACAGAAGATAGAGAGCAC........................................................................ t0011228 23 108
........TGTTGACAGAAGATAGAGAGC.......................................................................... t0016439 21 68
........TGTTGACAGAAGATAGAGAGCA......................................................................... t0209451 22 4
........TGTTGACAGAAGATAGAGAGCACA....................................................................... t0241590 24 4
........TGTTGACAGAAGATAGAGAG........................................................................... t0767946 20 2
.........GTTGACAGAAGATAGAGAGCAC........................................................................ t0084255 22 11
.........GTTGACAGAAGATAGAGAGCACA....................................................................... t2047731 23 1
..........TTGACAGAAGATAGAGAGCAC........................................................................ t0000001 21 3475390
..........TTGACAGAAGATAGAGAGCACA....................................................................... t0000517 22 2401
..........TTGACAGAAGATAGAGAGCA......................................................................... t0000845 20 1561
..........TTGACAGAAGATAGAGAGC.......................................................................... t0004481 19 312
..........TTGACAGAAGATAGAGAGCACAGA..................................................................... t0006498 24 203
..........TTGACAGAAGATAGAGAG........................................................................... t0027270 18 38
..........TTGACAGAAGATAGAGAGCACAG...................................................................... t0181599 23 5
..........TTGACAGAAGATAGAGAGCACAGAT.................................................................... t0440939 25 2
...........TGACAGAAGATAGAGAGCAC........................................................................ t0000019 20 74459
...........TGACAGAAGATAGAGAGCACA....................................................................... t0000532 21 2331
...........TGACAGAAGATAGAGAGCA......................................................................... t0028402 19 36
...........TGACAGAAGATAGAGAGC.......................................................................... t0156124 18 6
...........TGACAGAAGATAGAGAGCACAGA..................................................................... t0700879 23 2
............GACAGAAGATAGAGAGCAC........................................................................ t0001029 19 1314
............GACAGAAGATAGAGAGCACA....................................................................... t0128604 20 7
............GACAGAAGATAGAGAGCA......................................................................... t2491714 18 1
.............ACAGAAGATAGAGAGCAC........................................................................ t0036445 18 27
.............ACAGAAGATAGAGAGCACAG...................................................................... t0119786 20 7
.............ACAGAAGATAGAGAGCACAGA..................................................................... t0245198 21 4
.............ACAGAAGATAGAGAGCACA....................................................................... t0318016 19 3
.............ACAGAAGATAGAGAGCACAGATGA.................................................................. t0693808 24 2
.............ACAGAAGATAGAGAGCACAGATG................................................................... t1875345 23 1
....................................................................TGTGCTCTCTAGACTTCTGTCATC........... t0608393 24 2
......................................................................TGCTCTCTAGACTTCTGTCATC........... t0623217 22 2
.......................................................................GCTCTCTAGACTTCTGTCATC........... t0055019 21 17
.......................................................................GCTCTCTAGACTTCTGTCATCA.......... t0313378 22 3
.........................................................................TCTCTAGACTTCTGTCATCACC........ t1050811 22 1
>vvi-MIR156i
GGTGACGTTGTTGACAGAAGATAGAGAGCACAGATGATGAAATGCAAGGAGCCAGCATCTCACTCCTTTGTGCTCTCTATTCTTCTGTCATCACCTTAAGGCC vvi-MIR156i 103
(((((......(((((((((((((((((((((((.(((((.((((.........)))).))).)).))))))))))))).)))))))))))))))........ structure -49.00
**********TTGACAGAAGATAGAGAGCAC************************************************************************ vvi-miR156i 21
......GTTGTTGACAGAAGATAGAGAGCAC........................................................................ t0846752 25 1
.......TTGTTGACAGAAGATAGAGAG........................................................................... t0068380 21 13
.......TTGTTGACAGAAGATAGAGAGCAC........................................................................ t0392751 24 3
........TGTTGACAGAAGATAGAGAGCAC........................................................................ t0011228 23 108
........TGTTGACAGAAGATAGAGAGC.......................................................................... t0016439 21 68
........TGTTGACAGAAGATAGAGAGCA......................................................................... t0209451 22 4
........TGTTGACAGAAGATAGAGAGCACA....................................................................... t0241590 24 4
........TGTTGACAGAAGATAGAGAG........................................................................... t0767946 20 2
.........GTTGACAGAAGATAGAGAGCAC........................................................................ t0084255 22 11
.........GTTGACAGAAGATAGAGAGCACA....................................................................... t2047731 23 1
..........TTGACAGAAGATAGAGAGCAC........................................................................ t0000001 21 3475390
..........TTGACAGAAGATAGAGAGCACA....................................................................... t0000517 22 2401
..........TTGACAGAAGATAGAGAGCA......................................................................... t0000845 20 1561
..........TTGACAGAAGATAGAGAGC.......................................................................... t0004481 19 312
..........TTGACAGAAGATAGAGAGCACAGA..................................................................... t0006498 24 203
..........TTGACAGAAGATAGAGAG........................................................................... t0027270 18 38
..........TTGACAGAAGATAGAGAGCACAG...................................................................... t0181599 23 5
..........TTGACAGAAGATAGAGAGCACAGAT.................................................................... t0440939 25 2
...........TGACAGAAGATAGAGAGCAC........................................................................ t0000019 20 74459
...........TGACAGAAGATAGAGAGCACA....................................................................... t0000532 21 2331
...........TGACAGAAGATAGAGAGCA......................................................................... t0028402 19 36
...........TGACAGAAGATAGAGAGC.......................................................................... t0156124 18 6
...........TGACAGAAGATAGAGAGCACAGA..................................................................... t0700879 23 2
............GACAGAAGATAGAGAGCAC........................................................................ t0001029 19 1314
............GACAGAAGATAGAGAGCACA....................................................................... t0128604 20 7
............GACAGAAGATAGAGAGCA......................................................................... t2491714 18 1
.............ACAGAAGATAGAGAGCAC........................................................................ t0036445 18 27
.............ACAGAAGATAGAGAGCACAG...................................................................... t0119786 20 7
.............ACAGAAGATAGAGAGCACAGA..................................................................... t0245198 21 4
.............ACAGAAGATAGAGAGCACA....................................................................... t0318016 19 3
.............ACAGAAGATAGAGAGCACAGATGA.................................................................. t0693808 24 2
.............ACAGAAGATAGAGAGCACAGATG................................................................... t1875345 23 1
......................................................................TGCTCTCTATTCTTCTGTCATC........... t2420280 22 1
.......................................................................GCTCTCTATTCTTCTGTCATC........... t0155195 21 6
>vvi-MIR159c
TTTTGGAGTGGAGCTCCTTGAAGTCCAATAGAGGGTCTTACTGGGTAGATTGAGCTGCTGACTTATGGATCCCACAGCCCTATCCCGTCAATGGGGGGCATTGGATAGGCTTGTGGCTTGCATATCTCAGGAGCTGCATTATCCAAGTTTAGATCCTTGTTTGGATTGAAGGGAGCTCTACACCTCTCTC vvi-MIR159c 190
....((.((((((((((((..(((((((..((((((((.(((((((((..((((((.((((..((((.(..((((((.(((((((.(((.......)))...))))))).))))))..).))))..)))).)))).)))))))).)))..))))))))..)))))))..)))))))))))).))...... structure -92.40
***************************************************************************************************************************************************************TTTGGATTGAAGGGAGCTCTA********** vvi-miR159c 21
..........GAGCTCCTTGAAGTCCAATAG............................................................................................................................................................... t0351487 21 3
.............................AGAGGGTCTTACTGGGTAGATTG.......................................................................................................................................... t0578357 23 2
..............................GAGGGTCTTACTGGGTAGATTG.......................................................................................................................................... t1760031 22 1
...............................AGGGTCTTACTGGGTAGATTG.......................................................................................................................................... t0008817 21 143
...............................AGGGTCTTACTGGGTAGATT........................................................................................................................................... t0031685 20 32
...............................AGGGTCTTACTGGGTAGATTGA......................................................................................................................................... t0092013 22 10
................................GGGTCTTACTGGGTAGATTG.......................................................................................................................................... t0359623 20 3
................................GGGTCTTACTGGGTAGATTGA......................................................................................................................................... t1375194 21 1
................................GGGTCTTACTGGGTAGATTGAG........................................................................................................................................ t2315982 22 1
................................................ATTGAGCTGCTGACTTATGGATCCC..................................................................................................................... t1768390 25 1
....................................................AGCTGCTGACTTATGGATCCC..................................................................................................................... t0013323 21 88
....................................................AGCTGCTGACTTATGGATCC...................................................................................................................... t0047324 20 20
....................................................AGCTGCTGACTTATGGATC....................................................................................................................... t0237352 19 4
....................................................AGCTGCTGACTTATGGAT........................................................................................................................ t1731735 18 1
......................................................CTGCTGACTTATGGATCCCAC................................................................................................................... t0186710 21 5
....................................................................................CCGTCAATGGGGGGCATTGGAT.................................................................................... t1924385 22 1
.............................................................................................GGGGGCATTGGATAGGCTTGTGG.......................................................................... t0948863 23 1
.............................................................................................GGGGGCATTGGATAGGCT............................................................................... t1102803 18 1
..............................................................................................GGGGCATTGGATAGGCTTGTGG.......................................................................... t0175595 22 5
..............................................................................................GGGGCATTGGATAGGCTTGTG........................................................................... t0404677 21 2
..............................................................................................GGGGCATTGGATAGGCTT.............................................................................. t0779592 18 2
...............................................................................................GGGCATTGGATAGGCTTGTGG.......................................................................... t2239925 21 1
.................................................................................................GCATTGGATAGGCTTGTGG.......................................................................... t0663555 19 2
.................................................................................................GCATTGGATAGGCTTGTG........................................................................... t1609035 18 1
..................................................................................................CATTGGATAGGCTTGTGG.......................................................................... t0045096 18 21
..............................................................................................................TTGTGGCTTGCATATCTCAGGA.......................................................... t1020411 22 1
....................................................................................................................CTTGCATATCTCAGGAGCTGC..................................................... t0115802 21 8
....................................................................................................................CTTGCATATCTCAGGAGCT....................................................... t0275013 19 3
....................................................................................................................CTTGCATATCTCAGGAGCTG...................................................... t0443467 20 2
.....................................................................................................................TTGCATATCTCAGGAGCTGC..................................................... t0006155 20 216
.....................................................................................................................TTGCATATCTCAGGAGCTG...................................................... t0163363 19 5
.....................................................................................................................TTGCATATCTCAGGAGCT....................................................... t0187469 18 5
.....................................................................................................................TTGCATATCTCAGGAGCTGCA.................................................... t0762722 21 2
......................................................................................................................TGCATATCTCAGGAGCTGC..................................................... t1726538 19 1
.........................................................................................................................................ATTATCCAAGTTTAGATCCTTG............................... t0382365 22 3
..........................................................................................................................................................CCTTGTTTGGATTGAAGGGAG............... t1247884 21 1
.............................................................................................................................................................TGTTTGGATTGAAGGGAGC.............. t0248136 19 4
.............................................................................................................................................................TGTTTGGATTGAAGGGAGCTC............ t1481490 21 1
.............................................................................................................................................................TGTTTGGATTGAAGGGAG............... t1893530 18 1
..............................................................................................................................................................GTTTGGATTGAAGGGAGC.............. t0302256 18 3
..............................................................................................................................................................GTTTGGATTGAAGGGAGCT............. t0404474 19 2
...............................................................................................................................................................TTTGGATTGAAGGGAGCTCTA.......... t0000121 21 7692
...............................................................................................................................................................TTTGGATTGAAGGGAGCT............. t0005709 18 236
...............................................................................................................................................................TTTGGATTGAAGGGAGCTCT........... t0037091 20 26
...............................................................................................................................................................TTTGGATTGAAGGGAGCTC............ t0050516 19 19
...............................................................................................................................................................TTTGGATTGAAGGGAGCTCTACACC...... t0068413 25 13
...............................................................................................................................................................TTTGGATTGAAGGGAGCTCTAC......... t0324632 22 3
...............................................................................................................................................................TTTGGATTGAAGGGAGCTCTACA........ t0722164 23 2
...............................................................................................................................................................TTTGGATTGAAGGGAGCTCTACAC....... t2589200 24 1
................................................................................................................................................................TTGGATTGAAGGGAGCTCTA.......... t0008922 20 141
................................................................................................................................................................TTGGATTGAAGGGAGCTCT........... t0445510 19 2
................................................................................................................................................................TTGGATTGAAGGGAGCTCTACACC...... t1953136 24 1
................................................................................................................................................................TTGGATTGAAGGGAGCTC............ t1991695 18 1
.................................................................................................................................................................TGGATTGAAGGGAGCTCTA.......... t0522790 19 2
>vvi-MIR160a
GGGGTTGATCTGCCTGGCTCCCTGAATGCCATCTAAGAAGCTTGTCAAGGTTGTTGACTCTCTTCCTAGTTGGCATCAGAGGAGTCATGCAGGCCCCAACATT vvi-MIR160a 103
(((((....((((.(((((((((((.(((((.(((.((((...(((((.....)))))...)))).))).))))))))).))))))).)))))))))...... structure -52.30
**********TGCCTGGCTCCCTGAATGCCATC********************************************************************** vvi-miR160a 23
..........TGCCTGGCTCCCTGAATGCCA........................................................................ t1759181 21 1
...............................................................TCCTAGTTGGCATCAGAGGAG................... t0762066 21 2
....................................................................GTTGGCATCAGAGGAGTCATG.............. t0699924 21 2
.....................................................................TTGGCATCAGAGGAGTCATG.............. t0032115 20 31
.....................................................................TTGGCATCAGAGGAGTCATGCA............ t0271676 22 3
.....................................................................TTGGCATCAGAGGAGTCATGC............. t1066905 21 1
......................................................................TGGCATCAGAGGAGTCATGCA............ t0248353 21 4
>vvi-MIR160b
AATATTGTTCTGCCTGGCTCCCTGAATGCCATCTAAGAAGCTTGTTAAAGAGTGTTGACAACCTTCCTATTTGGCATGAGGGGAGTCAAGCAGGCGAAACACTT vvi-MIR160b 104
....((((.((((.(((((((((..((((((..((.((((.(((((((......))))))).)))).))..))))))..))))))))).))))))))....... structure -47.00
**********TGCCTGGCTCCCTGAATGCCATC*********************************************************************** vvi-miR160b 23
..........TGCCTGGCTCCCTGAATGCCA......................................................................... t1759181 21 1
......................................................................TTGGCATGAGGGGAGTCAAGC............. t0064641 21 14
......................................................................TTGGCATGAGGGGAGTCAAG.............. t0727551 20 2
.........................................................................GCATGAGGGGAGTCAAGCAGG.......... t0161943 21 5
>vvi-MIR160c
AAATGGGTTGTGCCTGGCTCCCTGTATGCCACACGTAGAGACCACTCCCTTTCCCGGATTGGCTATTTGCGGGTGGCGTGCGAGGAGCCAAGCATACCCACCATTC vvi-MIR160c 106
...(((((.((((.(((((((.((((((((((.((((((..(((.(((.......))).)))...)))))).)))))))))).))))))).)))))))))...... structure -58.30
**********TGCCTGGCTCCCTGTATGCCA*************************************************************************** vvi-miR160c 21
..........TGCCTGGCTCCCTGTATGCCA........................................................................... t0014522 21 79
..................TCCCTGTATGCCACACGTAGA................................................................... t2117195 21 1
.....................................................CCGGATTGGCTATTTGCGGGT................................ t1146366 21 1
...........................................................................GCGTGCGAGGAGCCAAGCATA.......... t0055878 21 17
>vvi-MIR160d
CATACTTACATGCCTGGCTCCCTGTATGCCATTTGCAAAGTCCACCCGAGGATTGGTAGCCTTCGCGGATGGCGTGCGAGGAGCCATGCATGCATCTTGCTT vvi-MIR160d 102
........(((((.(((((((.((((((((((((((.(((.(.(((........))).).))).)))))))))))))).))))))).))))).......... structure -49.30
**********TGCCTGGCTCCCTGTATGCCA*********************************************************************** vvi-miR160d 21
.........ATGCCTGGCTCCCTGTATGCC........................................................................ t2285606 21 1
..........TGCCTGGCTCCCTGTATGCCA....................................................................... t0014522 21 79
.................CTCCCTGTATGCCATTTGCAA................................................................ t1047416 21 1
.................CTCCCTGTATGCCATTTGCA................................................................. t1554360 20 1
................................................AGGATTGGTAGCCTTCGCGGATG............................... t2006967 23 1
..............................................................TCGCGGATGGCGTGCGAGGAG................... t1470481 21 1
>vvi-MIR160e
TAAGCATATATGCCTGGCTCCCTGTATGCCATTTGCAGAGCCCACCGGCACATCGATGGCCTTCGTGGATGGCGTATGAGGAGCCATGCATATGCCCCATCT vvi-MIR160e 102
...(((((..(((.(((((((..((((((((((..(..((.(((.(((....))).))).))..)..))))))))))..))))))).))))))))....... structure -51.10
**********TGCCTGGCTCCCTGTATGCCA*********************************************************************** vvi-miR160e 21
.........ATGCCTGGCTCCCTGTATGCC........................................................................ t2285606 21 1
..........TGCCTGGCTCCCTGTATGCCA....................................................................... t0014522 21 79
.................CTCCCTGTATGCCATTTGCA................................................................. t1554360 20 1
........................TATGCCATTTGCAGAGCCCACCGG...................................................... t1518614 24 1
..............................................................TCGTGGATGGCGTATGAGGAG................... t0414486 21 2
..............................................................TCGTGGATGGCGTATGAGGAGC.................. t2379216 22 1
......................................................................GGCGTATGAGGAGCCATGCATA.......... t0049947 22 19
......................................................................GGCGTATGAGGAGCCATGCAT........... t0111721 21 8
.......................................................................GCGTATGAGGAGCCATGCATA.......... t0002170 21 660
.......................................................................GCGTATGAGGAGCCATGCAT........... t0126147 20 7
........................................................................CGTATGAGGAGCCATGCATAT......... t0350334 21 3
..........................................................................TATGAGGAGCCATGCATATGC....... t0845025 21 1
>vvi-MIR162
TGAAGTCACTGGATGCAGCGGTTCATCGATCTCTTCCTGAAATTGTTGTGAAAAAAGCAGATCAAGAATCGGTCGATAAACCTCTGCATCCAGCGTTCACTCC vvi-MIR162 103
((((..(.((((((((((.((((.(((((((..(((.(((..(((((........))))).))).)))..))))))).)))).)))))))))).))))).... structure -41.70
************************************************************************TCGATAAACCTCTGCATCCAG********** vvi-miR162 21
..........GGATGCAGCGGTTCATCGATC........................................................................ t0030571 21 33
.............TGCAGCGGTTCATCGATCTCT..................................................................... t0437863 21 2
........................................................................TCGATAAACCTCTGCATCCAG.......... t0000329 21 3494
........................................................................TCGATAAACCTCTGCATCCAGCGT....... t0061779 24 15
........................................................................TCGATAAACCTCTGCATCCA........... t2404811 20 1
........................................................................TCGATAAACCTCTGCATCCAGC......... t2528117 22 1
.........................................................................CGATAAACCTCTGCATCCAG.......... t0158874 20 6
..........................................................................GATAAACCTCTGCATCCAG.......... t0620488 19 2
>vvi-MIR164a
AGCTCCTTGTTGGAGAAGCAGGGCACGTGCAGATTTGCCTCACTTTTCCCCCTTTTTTCTTCTTTACTCCCACCACCGCCCACAGGCTTGCACGTGCTCCCCTTCTCCAACATGGGTTCCT vvi-MIR164a 121
(((.((.(((((((((((..((((((((((.((......))....................................(((....)))..))))))))))..))))))))))).)))))... structure -45.00
**********TGGAGAAGCAGGGCACGTGCA****************************************************************************************** vvi-miR164a 21
.........TTGGAGAAGCAGGGCACGTGC........................................................................................... t0050114 21 19
..........TGGAGAAGCAGGGCACGTGCA.......................................................................................... t0000033 21 32924
..........TGGAGAAGCAGGGCACGTGC........................................................................................... t0037795 20 26
..........TGGAGAAGCAGGGCACGTG............................................................................................ t0087041 19 10
..........TGGAGAAGCAGGGCACGT............................................................................................. t0121462 18 7
..........TGGAGAAGCAGGGCACGTGCAGAT....................................................................................... t2385519 24 1
..........TGGAGAAGCAGGGCACGTGCAG......................................................................................... t2406012 22 1
...........GGAGAAGCAGGGCACGTGCA.......................................................................................... t0023903 20 44
............GAGAAGCAGGGCACGTGCA.......................................................................................... t2598393 19 1
..........................................................................................CACGTGCTCCCCTTCTCCAAC.......... t0241965 21 4
>vvi-MIR164b
TAAACCATGCTGGAGAAGCAGGGCACATGCTGGATCAATCAGCACCTGGATCTGAGATTTTACATGTGCCCTGGCTCTCCCACTTGGATCCTA vvi-MIR164b 93
....(((.(..(((((..(((((((((((..(((((..((((.........)))))))))..)))))))))))..)))))..).)))...... structure -38.80
**********TGGAGAAGCAGGGCACATGCT************************************************************** vvi-miR164b 21
..........TGGAGAAGCAGGGCACATGC............................................................... t2607453 20 1
>vvi-MIR164c
TTGAGCAAGATGGAGAAGCAGGGCACGTGCATTACTAGCTCATGCACCACAAACCAATAATCTTTTGCTCGAGTTAGACTCTTGCTTGCTGCTTTGA vvi-MIR164c 97
...((((((..((((..(((.(...).)))....(((((((..(((...................)))..))))))).))))..))))))....... structure -25.61
**********TGGAGAAGCAGGGCACGTGCA****************************************************************** vvi-miR164c 21
...AGCAAGATGGAGAAGCAGGGCACG...................................................................... t1864683 24 1
...AGCAAGATGGAGAAGCAGGGCA........................................................................ t2395466 22 1
.........ATGGAGAAGCAGGGCACGTGCA.................................................................. t0484472 22 2
..........TGGAGAAGCAGGGCACGTGCA.................................................................. t0000033 21 32924
..........TGGAGAAGCAGGGCACGTGCAT................................................................. t0006389 22 207
..........TGGAGAAGCAGGGCACGTGCATT................................................................ t0028972 23 35
..........TGGAGAAGCAGGGCACGTGC................................................................... t0037795 20 26
..........TGGAGAAGCAGGGCACGTG.................................................................... t0087041 19 10
..........TGGAGAAGCAGGGCACGT..................................................................... t0121462 18 7
...........GGAGAAGCAGGGCACGTGCA.................................................................. t0023903 20 44
...........GGAGAAGCAGGGCACGTGCAT................................................................. t1462684 21 1
............GAGAAGCAGGGCACGTGCA.................................................................. t2598393 19 1
>vvi-MIR164d
AAGCTCTTGATGGAGAAGCAGGGCACGTGCAGTTCACAAATTCTAATCTGCTCTGCACGTGCAGTTCACAAATTCTAATCTGCTCTGCACGTGCTCCCCTTCTCCAACATGGGTTCCT vvi-MIR164d 118
.(((((.((.((((((((..((((((((((((..((............((..((((....))))..))............))..))))))))))))..)))))))).)).)))))... structure -48.95
**********TGGAGAAGCAGGGCACGTGCA*************************************************************************************** vvi-miR164d 21
.........ATGGAGAAGCAGGGCACGTGCA....................................................................................... t0484472 22 2
..........TGGAGAAGCAGGGCACGTGCA....................................................................................... t0000033 21 32924
..........TGGAGAAGCAGGGCACGTGC........................................................................................ t0037795 20 26
..........TGGAGAAGCAGGGCACGTG......................................................................................... t0087041 19 10
..........TGGAGAAGCAGGGCACGT.......................................................................................... t0121462 18 7
..........TGGAGAAGCAGGGCACGTGCAG...................................................................................... t2406012 22 1
...........GGAGAAGCAGGGCACGTGCA....................................................................................... t0023903 20 44
............GAGAAGCAGGGCACGTGCA....................................................................................... t2598393 19 1
.......................................................................................CACGTGCTCCCCTTCTCCAAC.......... t0241965 21 4
>vvi-MIR166a
GCGGGTGTTTGGAATGAGGTTTGATCCAAGATCCTTCCTTTTTCTCCATTAATTCCTTCAGTACTGGTCATGATTTAGTTACTTCATAATCGGTTGATCTCGGACCAGGCTTCATTCCTGACACCAAGCT vvi-MIR166a 130
((.((((((.(((((((((((((.(((.(((((.............................((((((.((((..........)))).)))))).))))).))).))))))))))))).))))))..)). structure -45.41
***************************************************************************************************TCGGACCAGGCTTCATTCC************ vvi-miR166a 19
............AATGAGGTTTGATCCAAGATC................................................................................................. t0359592 21 3
................................................................................................ATCTCGGACCAGGCTTCATTC............. t0392938 21 3
................................................................................................ATCTCGGACCAGGCTTCATTCC............ t2423847 22 1
.................................................................................................TCTCGGACCAGGCTTCATTCC............ t0000022 21 60108
.................................................................................................TCTCGGACCAGGCTTCATTCCT........... t0006442 22 205
.................................................................................................TCTCGGACCAGGCTTCATTC............. t0011075 20 109
.................................................................................................TCTCGGACCAGGCTTCAT............... t0023252 18 45
.................................................................................................TCTCGGACCAGGCTTCATT.............. t0058921 19 16
..................................................................................................CTCGGACCAGGCTTCATTCC............ t0019578 20 56
..................................................................................................CTCGGACCAGGCTTCATTCCT........... t0052443 21 18
..................................................................................................CTCGGACCAGGCTTCATTC............. t0643518 19 2
...................................................................................................TCGGACCAGGCTTCATTCC............ t0000638 19 1968
...................................................................................................TCGGACCAGGCTTCATTC............. t0001445 18 956
...................................................................................................TCGGACCAGGCTTCATTCCT........... t0004166 20 338
...................................................................................................TCGGACCAGGCTTCATTCCTG.......... t0715461 21 2
....................................................................................................CGGACCAGGCTTCATTCC............ t0242070 18 4
>vvi-MIR166b
GTTTTTTGAGGGGAATGTTGGCTGGCTCGAGGCATTCACATAAGAAGAAGATATATAAGTGAAGGTGTCGGACCAGGCTTCATTCCTCTCAAATATACA vvi-MIR166b 99
((..(((((((((((((..(.((((..(((.((.(((((...................))))).)).)))..)))).)..)))))))))))))...)). structure -42.41
*******************************************************************TCGGACCAGGCTTCATTCC************* vvi-miR166b 19
...TTTTGAGGGGAATGTTGGCTG........................................................................... t0092775 21 10
....TTTGAGGGGAATGTTGGCTGG.......................................................................... t0020039 21 54
....TTTGAGGGGAATGTTGGCTG........................................................................... t0406100 20 2
.....TTGAGGGGAATGTTGGCTGGC......................................................................... t1502112 21 1
...........GGAATGTTGGCTGGCTCGAGG................................................................... t0006182 21 215
...........GGAATGTTGGCTGGCTCGAGGC.................................................................. t0050671 22 18
...........GGAATGTTGGCTGGCTCGAGGCAT................................................................ t0177744 24 5
..................TGGCTGGCTCGAGGCATTCACATA......................................................... t1636248 24 1
............................................................GAAGGTGTCGGACCAGGCTT................... t2460610 20 1
.................................................................TGTCGGACCAGGCTTCATTCC............. t0123734 21 7
..................................................................GTCGGACCAGGCTTCATTCC............. t0792371 20 2
...................................................................TCGGACCAGGCTTCATTCCTC........... t0000015 21 89374
...................................................................TCGGACCAGGCTTCATTCC............. t0000638 19 1968
...................................................................TCGGACCAGGCTTCATTC.............. t0001445 18 956
...................................................................TCGGACCAGGCTTCATTCCT............ t0004166 20 338
...................................................................TCGGACCAGGCTTCATTCCTCT.......... t0017719 22 62
...................................................................TCGGACCAGGCTTCATTCCTCTC......... t1533705 23 1
....................................................................CGGACCAGGCTTCATTCCTC........... t0019022 20 57
....................................................................CGGACCAGGCTTCATTCC............. t0242070 18 4
....................................................................CGGACCAGGCTTCATTCCTCT.......... t0270639 21 3
.....................................................................GGACCAGGCTTCATTCCTC........... t0044521 19 21
>vvi-MIR166c
CTATTTTGAGGGGAATGTTGTCTGGCTCGAGGACACTTACCTTAACTTTGATCCGTTTCTCTAGATCCATATCACCTATATATATGTATTATTGTATTTTTATTTGTACTGAGCATGTGTTGGTGTCGTCGGACCAGGCTTCATTCCCCCCAATTATCGC vvi-MIR166c 160
.....(((.((((((((..((((((..(((.((((((...........((((..(..((....))..)..)))).....((((((((......((((........))))...)))))))).)))))).)))..))))))..)))))))).)))....... structure -52.60
********************************************************************************************************************************TCGGACCAGGCTTCATTCCCC*********** vvi-miR166c 21
....TTTGAGGGGAATGTTGTCTGG....................................................................................................................................... t0090539 21 10
.....TTGAGGGGAATGTTGTCTGGC...................................................................................................................................... t0703252 21 2
.........GGGGAATGTTGTCTGGCTCGA.................................................................................................................................. t1053708 21 1
...........GGAATGTTGTCTGGCTCGAGG................................................................................................................................ t0000707 21 1818
...........GGAATGTTGTCTGGCTCGAG................................................................................................................................. t0039380 20 25
...........GGAATGTTGTCTGGCTCGAGGAC.............................................................................................................................. t0058547 23 16
...........GGAATGTTGTCTGGCTCGAGGA............................................................................................................................... t0064964 22 14
...........GGAATGTTGTCTGGCTCGAGGACA............................................................................................................................. t0343235 24 3
...........GGAATGTTGTCTGGCTCGA.................................................................................................................................. t1147500 19 1
............GAATGTTGTCTGGCTCGAGGA............................................................................................................................... t0018475 21 59
............GAATGTTGTCTGGCTCGAGG................................................................................................................................ t0048932 20 19
.............AATGTTGTCTGGCTCGAGG................................................................................................................................ t0772361 19 2
......................................................................................................................GTTGGTGTCGTCGGACCAGGC..................... t1715782 21 1
..........................................................................................................................GTGTCGTCGGACCAGGCTTC.................. t2273901 20 1
...........................................................................................................................TGTCGTCGGACCAGGCTTCAT................ t0038932 21 25
...........................................................................................................................TGTCGTCGGACCAGGCTTCATT............... t0387816 22 3
.............................................................................................................................TCGTCGGACCAGGCTTCATTC.............. t0024304 21 43
.............................................................................................................................TCGTCGGACCAGGCTTCATTCCCC........... t0489779 24 2
..............................................................................................................................CGTCGGACCAGGCTTCATTCCCC........... t0277061 23 3
..............................................................................................................................CGTCGGACCAGGCTTCATTCCC............ t1756448 22 1
..............................................................................................................................CGTCGGACCAGGCTTCATTCC............. t2008017 21 1
...............................................................................................................................GTCGGACCAGGCTTCATTCCC............ t0010167 21 120
...............................................................................................................................GTCGGACCAGGCTTCATTCC............. t0792371 20 2
...............................................................................................................................GTCGGACCAGGCTTCATTCCCC........... t0884794 22 1
................................................................................................................................TCGGACCAGGCTTCATTCCCC........... t0000002 21 944427
................................................................................................................................TCGGACCAGGCTTCATTCC............. t0000638 19 1968
................................................................................................................................TCGGACCAGGCTTCATTCCC............ t0001122 20 1203
................................................................................................................................TCGGACCAGGCTTCATTC.............. t0001445 18 956
................................................................................................................................TCGGACCAGGCTTCATTCCCCC.......... t0010565 22 115
................................................................................................................................TCGGACCAGGCTTCATTCCCCCC......... t0416566 23 2
.................................................................................................................................CGGACCAGGCTTCATTCCCC........... t0002280 20 629
.................................................................................................................................CGGACCAGGCTTCATTCCC............ t0164525 19 5
.................................................................................................................................CGGACCAGGCTTCATTCC............. t0242070 18 4
.................................................................................................................................CGGACCAGGCTTCATTCCCCC.......... t0611452 21 2
..................................................................................................................................GGACCAGGCTTCATTCCCC........... t0004563 19 307
...................................................................................................................................GACCAGGCTTCATTCCCC........... t0786287 18 2
....................................................................................................................................ACCAGGCTTCATTCCCCCCAA....... t0515426 21 2
>vvi-MIR166d
CTGCTTTGAGGGGATTGTTGTCTGGCTCGAGGCCACCAACCATCTTTGATTGATTCAAATACTTTGATCAGCTTCAACCCATCTTCTCCTTCAATTCAATTCCACCCTCTGATTATGTGTTAGTGCCCTCGGACCAGGCTTCATTCCCCTCAATCACTGC vvi-MIR166d 160
.....(((((((((.((..((((((..(((((.(((.((((...(((((.....))))).....(((((((.....................................))))))).).))).))).)))))..))))))..)).)))))))))....... structure -50.99
********************************************************************************************************************************TCGGACCAGGCTTCATTCCCC*********** vvi-miR166d 21
....TTTGAGGGGATTGTTGTCTGG....................................................................................................................................... t2271182 21 1
..........GGGATTGTTGTCTGGCTCGAG................................................................................................................................. t2386371 21 1
...........GGATTGTTGTCTGGCTCGAGG................................................................................................................................ t0109036 21 8
............GATTGTTGTCTGGCTCGAGGC............................................................................................................................... t0013652 21 85
.............................................................................................................................CCCTCGGACCAGGCTTCATTC.............. t0134150 21 7
.............................................................................................................................CCCTCGGACCAGGCTTCATTCCCC........... t1513964 24 1
.............................................................................................................................CCCTCGGACCAGGCTTCAT................ t2417159 19 1
..............................................................................................................................CCTCGGACCAGGCTTCATTCC............. t0021983 21 48
...............................................................................................................................CTCGGACCAGGCTTCATTCCCC........... t0007034 22 185
...............................................................................................................................CTCGGACCAGGCTTCATTCCC............ t0011275 21 107
...............................................................................................................................CTCGGACCAGGCTTCATTCC............. t0019578 20 56
...............................................................................................................................CTCGGACCAGGCTTCATTC.............. t0643518 19 2
................................................................................................................................TCGGACCAGGCTTCATTCCCC........... t0000002 21 944427
................................................................................................................................TCGGACCAGGCTTCATTCC............. t0000638 19 1968
................................................................................................................................TCGGACCAGGCTTCATTCCC............ t0001122 20 1203
................................................................................................................................TCGGACCAGGCTTCATTC.............. t0001445 18 956
................................................................................................................................TCGGACCAGGCTTCATTCCCCT.......... t0004088 22 345
................................................................................................................................TCGGACCAGGCTTCATTCCCCTC......... t0698469 23 2
.................................................................................................................................CGGACCAGGCTTCATTCCCC........... t0002280 20 629
.................................................................................................................................CGGACCAGGCTTCATTCCCCT.......... t0020273 21 53
.................................................................................................................................CGGACCAGGCTTCATTCCC............ t0164525 19 5
.................................................................................................................................CGGACCAGGCTTCATTCC............. t0242070 18 4
..................................................................................................................................GGACCAGGCTTCATTCCCC........... t0004563 19 307
..................................................................................................................................GGACCAGGCTTCATTCCCCT.......... t1738332 20 1
...................................................................................................................................GACCAGGCTTCATTCCCC........... t0786287 18 2
>vvi-MIR166e
GTGTTTTGAGGGGAATGTTGTCTGGCTCGAGGACACCAACTAGATCTATGATCTGCGTGTAATTGTGAATGGGTGATCGTCTCTCAGTTTTGAAGGAGAGATTTTGAGTGATCTTTGATCATGGGTTGGTGTCGTCGGACCAGGCTTCATTCCCCCCAATTTATTG vvi-MIR166e 166
(((..(((.((((((((..((((((..(((.(((((((((.....((((((((.(((......)))........(((((.(((..((((((......))))))..))))))))...))))))))))))))))).)))..))))))..)))))))).)))..))).. structure -71.80
**************************************************************************************************************************************TCGGACCAGGCTTCATTCCCC*********** vvi-miR166e 21
....TTTGAGGGGAATGTTGTCTGG............................................................................................................................................. t0090539 21 10
.....TTGAGGGGAATGTTGTCTGGC............................................................................................................................................ t0703252 21 2
.........GGGGAATGTTGTCTGGCTCGA........................................................................................................................................ t1053708 21 1
...........GGAATGTTGTCTGGCTCGAGG...................................................................................................................................... t0000707 21 1818
...........GGAATGTTGTCTGGCTCGAG....................................................................................................................................... t0039380 20 25
...........GGAATGTTGTCTGGCTCGAGGAC.................................................................................................................................... t0058547 23 16
...........GGAATGTTGTCTGGCTCGAGGA..................................................................................................................................... t0064964 22 14
...........GGAATGTTGTCTGGCTCGAGGACA................................................................................................................................... t0343235 24 3
...........GGAATGTTGTCTGGCTCGA........................................................................................................................................ t1147500 19 1
............GAATGTTGTCTGGCTCGAGGA..................................................................................................................................... t0018475 21 59
............GAATGTTGTCTGGCTCGAGG...................................................................................................................................... t0048932 20 19
.............AATGTTGTCTGGCTCGAGG...................................................................................................................................... t0772361 19 2
.....................CTGGCTCGAGGACACCAACTA............................................................................................................................ t0579151 21 2
............................................................................................................................GTTGGTGTCGTCGGACCAGGC..................... t1715782 21 1
................................................................................................................................GTGTCGTCGGACCAGGCTTC.................. t2273901 20 1
.................................................................................................................................TGTCGTCGGACCAGGCTTCAT................ t0038932 21 25
.................................................................................................................................TGTCGTCGGACCAGGCTTCATT............... t0387816 22 3
...................................................................................................................................TCGTCGGACCAGGCTTCATTC.............. t0024304 21 43
...................................................................................................................................TCGTCGGACCAGGCTTCATTCCCC........... t0489779 24 2
....................................................................................................................................CGTCGGACCAGGCTTCATTCCCC........... t0277061 23 3
....................................................................................................................................CGTCGGACCAGGCTTCATTCCC............ t1756448 22 1
....................................................................................................................................CGTCGGACCAGGCTTCATTCC............. t2008017 21 1
.....................................................................................................................................GTCGGACCAGGCTTCATTCCC............ t0010167 21 120
.....................................................................................................................................GTCGGACCAGGCTTCATTCC............. t0792371 20 2
.....................................................................................................................................GTCGGACCAGGCTTCATTCCCC........... t0884794 22 1
......................................................................................................................................TCGGACCAGGCTTCATTCCCC........... t0000002 21 944427
......................................................................................................................................TCGGACCAGGCTTCATTCC............. t0000638 19 1968
......................................................................................................................................TCGGACCAGGCTTCATTCCC............ t0001122 20 1203
......................................................................................................................................TCGGACCAGGCTTCATTC.............. t0001445 18 956
......................................................................................................................................TCGGACCAGGCTTCATTCCCCC.......... t0010565 22 115
......................................................................................................................................TCGGACCAGGCTTCATTCCCCCC......... t0416566 23 2
.......................................................................................................................................CGGACCAGGCTTCATTCCCC........... t0002280 20 629
.......................................................................................................................................CGGACCAGGCTTCATTCCC............ t0164525 19 5
.......................................................................................................................................CGGACCAGGCTTCATTCC............. t0242070 18 4
.......................................................................................................................................CGGACCAGGCTTCATTCCCCC.......... t0611452 21 2
........................................................................................................................................GGACCAGGCTTCATTCCCC........... t0004563 19 307
.........................................................................................................................................GACCAGGCTTCATTCCCC........... t0786287 18 2
..........................................................................................................................................ACCAGGCTTCATTCCCCCCAA....... t0515426 21 2
>vvi-MIR166f
TGTAGTTGTGGGGAATGTTGGCTGGCTCGAGGCTTTCTTGAGTGATTTTATGTATACCTCAAAAAGCTTCGGACCAGGCTTCATTCCCCTCAACACACTT vvi-MIR166f 100
(((.((((.((((((((..(.((((..(((((((((.(((((..((.......))..))))))))))))))..)))).)..)))))))).)))))))... structure -49.50
********************************************************************TCGGACCAGGCTTCATTCCCC*********** vvi-miR166f 21
.....TTGTGGGGAATGTTGGCTGGC.......................................................................... t0066149 21 14
......TGTGGGGAATGTTGGCTGGCT......................................................................... t0003387 21 424
......TGTGGGGAATGTTGGCTGGC.......................................................................... t1303445 20 1
.......GTGGGGAATGTTGGCTGGCT......................................................................... t0706385 20 2
........TGGGGAATGTTGGCTGGCTC........................................................................ t1563411 20 1
...........GGAATGTTGGCTGGCTCGAGG.................................................................... t0006182 21 215
...........GGAATGTTGGCTGGCTCGAGGC................................................................... t0050671 22 18
...........GGAATGTTGGCTGGCTCGAGGCT.................................................................. t1154347 23 1
............................................................AAAAAGCTTCGGACCAGGCTTC.................. t1986773 22 1
.............................................................AAAAGCTTCGGACCAGGCTTCATT............... t0303710 24 3
.................................................................GCTTCGGACCAGGCTTCATTCCCC........... t0346882 24 3
..................................................................CTTCGGACCAGGCTTCATTCC............. t0186067 21 5
...................................................................TTCGGACCAGGCTTCATTCCCC........... t0000223 22 4669
...................................................................TTCGGACCAGGCTTCATTCCC............ t0000513 21 2414
...................................................................TTCGGACCAGGCTTCATTCC............. t0059327 20 16
...................................................................TTCGGACCAGGCTTCATTCCCCT.......... t0072826 23 12
...................................................................TTCGGACCAGGCTTCATTC.............. t0098763 19 9
...................................................................TTCGGACCAGGCTTCATT............... t0183753 18 5
....................................................................TCGGACCAGGCTTCATTCCCC........... t0000002 21 944427
....................................................................TCGGACCAGGCTTCATTCC............. t0000638 19 1968
....................................................................TCGGACCAGGCTTCATTCCC............ t0001122 20 1203
....................................................................TCGGACCAGGCTTCATTC.............. t0001445 18 956
....................................................................TCGGACCAGGCTTCATTCCCCT.......... t0004088 22 345
....................................................................TCGGACCAGGCTTCATTCCCCTC......... t0698469 23 2
.....................................................................CGGACCAGGCTTCATTCCCC........... t0002280 20 629
.....................................................................CGGACCAGGCTTCATTCCCCT.......... t0020273 21 53
.....................................................................CGGACCAGGCTTCATTCCC............ t0164525 19 5
.....................................................................CGGACCAGGCTTCATTCC............. t0242070 18 4
......................................................................GGACCAGGCTTCATTCCCC........... t0004563 19 307
......................................................................GGACCAGGCTTCATTCCCCT.......... t1738332 20 1
.......................................................................GACCAGGCTTCATTCCCC........... t0786287 18 2
>vvi-MIR166g
AACAGTTGAGGGGAATGTTGTCTGGTTCGAGATCCTTCGTATGAAGCTCAAGCAGCGTTTGAATGATTTCGGACCAGGCTTCATTCCCCTCAACCCAAAA vvi-MIR166g 100
....(((((((((((((..(((((((((((((((.((((.(((..((....))..))).)))).)))))))))))))))..)))))))))))))...... structure -57.00
********************************************************************TCGGACCAGGCTTCATTCCCC*********** vvi-miR166g 21
......TGAGGGGAATGTTGTCTGGTT......................................................................... t0095455 21 9
........AGGGGAATGTTGTCTGGTTCG....................................................................... t0458626 21 2
..........GGGAATGTTGTCTGGTTCGAG..................................................................... t1723579 21 1
............GAATGTTGTCTGGTTCGAGAT................................................................... t2165568 21 1
...........................................................TGAATGATTTCGGACCAGGCTT................... t0318568 22 3
.................................................................ATTTCGGACCAGGCTTCATTC.............. t0051527 21 18
.................................................................ATTTCGGACCAGGCTTCATTCCCC........... t0280390 24 3
..................................................................TTTCGGACCAGGCTTCATTCC............. t0008846 21 142
..................................................................TTTCGGACCAGGCTTCATTC.............. t0158471 20 6
...................................................................TTCGGACCAGGCTTCATTCCCC........... t0000223 22 4669
...................................................................TTCGGACCAGGCTTCATTCCC............ t0000513 21 2414
...................................................................TTCGGACCAGGCTTCATTCC............. t0059327 20 16
...................................................................TTCGGACCAGGCTTCATTCCCCT.......... t0072826 23 12
...................................................................TTCGGACCAGGCTTCATTC.............. t0098763 19 9
...................................................................TTCGGACCAGGCTTCATT............... t0183753 18 5
....................................................................TCGGACCAGGCTTCATTCCCC........... t0000002 21 944427
....................................................................TCGGACCAGGCTTCATTCC............. t0000638 19 1968
....................................................................TCGGACCAGGCTTCATTCCC............ t0001122 20 1203
....................................................................TCGGACCAGGCTTCATTC.............. t0001445 18 956
....................................................................TCGGACCAGGCTTCATTCCCCT.......... t0004088 22 345
....................................................................TCGGACCAGGCTTCATTCCCCTC......... t0698469 23 2
.....................................................................CGGACCAGGCTTCATTCCCC........... t0002280 20 629
.....................................................................CGGACCAGGCTTCATTCCCCT.......... t0020273 21 53
.....................................................................CGGACCAGGCTTCATTCCC............ t0164525 19 5
.....................................................................CGGACCAGGCTTCATTCC............. t0242070 18 4
......................................................................GGACCAGGCTTCATTCCCC........... t0004563 19 307
......................................................................GGACCAGGCTTCATTCCCCT.......... t1738332 20 1
.......................................................................GACCAGGCTTCATTCCCC........... t0786287 18 2
>vvi-MIR166h
AACAGTTGAGGGGAACGCTGTCTGGTTCGAGACCACTCGCTTCAAGTACAGACATAATCTGAATGATCTCGGACCAGGCTTCATTCCCCCCAACTCAACA vvi-MIR166h 100
...(((((.((((((.(..(((((((((((((.((...((.....)).((((.....))))..)).)))))))))))))..).)))))).)))))..... structure -42.50
********************************************************************TCGGACCAGGCTTCATTCCCC*********** vvi-miR166h 21
......TGAGGGGAACGCTGTCTGGTT......................................................................... t0590011 21 2
................................................................GATCTCGGACCAGGCTTCATTCCCC........... t2585407 25 1
.................................................................ATCTCGGACCAGGCTTCATTCCCC........... t0039430 24 25
.................................................................ATCTCGGACCAGGCTTCATTC.............. t0392938 21 3
.................................................................ATCTCGGACCAGGCTTCATTCC............. t2423847 22 1
..................................................................TCTCGGACCAGGCTTCATTCC............. t0000022 21 60108
..................................................................TCTCGGACCAGGCTTCATTC.............. t0011075 20 109
..................................................................TCTCGGACCAGGCTTCAT................ t0023252 18 45
..................................................................TCTCGGACCAGGCTTCATT............... t0058921 19 16
..................................................................TCTCGGACCAGGCTTCATTCCC............ t0065752 22 14
..................................................................TCTCGGACCAGGCTTCATTCCCC........... t0102864 23 9
...................................................................CTCGGACCAGGCTTCATTCCCC........... t0007034 22 185
...................................................................CTCGGACCAGGCTTCATTCCC............ t0011275 21 107
...................................................................CTCGGACCAGGCTTCATTCC............. t0019578 20 56
...................................................................CTCGGACCAGGCTTCATTC.............. t0643518 19 2
....................................................................TCGGACCAGGCTTCATTCCCC........... t0000002 21 944427
....................................................................TCGGACCAGGCTTCATTCC............. t0000638 19 1968
....................................................................TCGGACCAGGCTTCATTCCC............ t0001122 20 1203
....................................................................TCGGACCAGGCTTCATTC.............. t0001445 18 956
....................................................................TCGGACCAGGCTTCATTCCCCC.......... t0010565 22 115
....................................................................TCGGACCAGGCTTCATTCCCCCC......... t0416566 23 2
.....................................................................CGGACCAGGCTTCATTCCCC........... t0002280 20 629
.....................................................................CGGACCAGGCTTCATTCCC............ t0164525 19 5
.....................................................................CGGACCAGGCTTCATTCC............. t0242070 18 4
.....................................................................CGGACCAGGCTTCATTCCCCC.......... t0611452 21 2
......................................................................GGACCAGGCTTCATTCCCC........... t0004563 19 307
.......................................................................GACCAGGCTTCATTCCCC........... t0786287 18 2
........................................................................ACCAGGCTTCATTCCCCCCAA....... t0515426 21 2
>vvi-MIR167a
TTTGAGAGGTTGAAGCTGCCAGCATGATCTGGTGAAACAAACACCATCTCTTTCTTCTCTAACCCCATGTCTGGATTCGTCCACCGATCCATTATTATAGACCAGGCCGCCCGTTTCCCATGTAGTGATCGATAATTAGGCTCGGGGTTTTCACTTTTTAGTGGGATCTAATCCTTAGGATGGATGTTTGTATGGGTGGTATATATCATGGTGAGGTCTGTTTTCTATTTTAATTCTAACGGGGTTTTGATTTAGCTGAGGGGGTATAATTCATAGCCTAATTCCAAAACCTAACTCCATAGAGATAGGGTTCCATGATCAGGTCATCTTGCAGCTTCAATCACTCACTCA vvi-MIR167a 351
..((((.((((((((((((.((.((((((((((.(.......(((..(((...((..((.((((((.....((((((.(....).)))))).....(((((((..(((((((((.((((((..(((((((((.........)))).....))))).....))))))....((((.......))))......)))))))))...(((....))).)))))))...................))))))..))...))..)))..)))........................((((.(((....))).))))......).)))))))))))).)))))))))))).)))).... structure -112.70
**********TGAAGCTGCCAGCATGATCTG******************************************************************************************************************************************************************************************************************************************************************************************************************************** vvi-miR167a 21
........GTTGAAGCTGCCAGCATGATCT................................................................................................................................................................................................................................................................................................................................. t0261635 22 4
.........TTGAAGCTGCCAGCATGATCT................................................................................................................................................................................................................................................................................................................................. t0006982 21 187
.........TTGAAGCTGCCAGCATGATC.................................................................................................................................................................................................................................................................................................................................. t0067715 20 13
.........TTGAAGCTGCCAGCATGATCTG................................................................................................................................................................................................................................................................................................................................ t1164341 22 1
.........TTGAAGCTGCCAGCATGAT................................................................................................................................................................................................................................................................................................................................... t1894161 19 1
.........TTGAAGCTGCCAGCATGA.................................................................................................................................................................................................................................................................................................................................... t2172480 18 1
..........TGAAGCTGCCAGCATGATCT................................................................................................................................................................................................................................................................................................................................. t0000810 20 1618
..........TGAAGCTGCCAGCATGATC.................................................................................................................................................................................................................................................................................................................................. t0004736 19 295
..........TGAAGCTGCCAGCATGATCTGG............................................................................................................................................................................................................................................................................................................................... t0006886 22 190
..........TGAAGCTGCCAGCATGATCTG................................................................................................................................................................................................................................................................................................................................ t0011758 21 102
..........TGAAGCTGCCAGCATGAT................................................................................................................................................................................................................................................................................................................................... t0018455 18 59
..............................................................................................................................................................................................................................................................................................................................TCAGGTCATCTTGCAGCTTCA............ t0022094 21 48
..............................................................................................................................................................................................................................................................................................................................TCAGGTCATCTTGCAGCTTC............. t2475802 20 1
................................................................................................................................................................................................................................................................................................................................AGGTCATCTTGCAGCTTCAAT.......... t0057521 21 16
>vvi-MIR167b
CAATAGCAGTTGAAGCTGCCAGCATGATCTAAGCTTTTCTGTTGCCCACCCTTTCTCCAGGAAAGACTAGATCATGTGGCAGTTTCACCTGTTGATGGA vvi-MIR167b 99
((.((((((.(((((((((((.(((((((((..((((((((................))))))))..)))))))))))))))))))).)))))).)).. structure -47.69
**********TGAAGCTGCCAGCATGATCTA******************************************************************** vvi-miR167b 21
......CAGTTGAAGCTGCCAGCATGAT....................................................................... t0052949 22 18
........GTTGAAGCTGCCAGCATGATCT..................................................................... t0261635 22 4
........GTTGAAGCTGCCAGCATGATCTA.................................................................... t2511800 23 1
.........TTGAAGCTGCCAGCATGATCTA.................................................................... t0000452 22 2684
.........TTGAAGCTGCCAGCATGATCT..................................................................... t0006982 21 187
.........TTGAAGCTGCCAGCATGATC...................................................................... t0067715 20 13
.........TTGAAGCTGCCAGCATGATCTAA................................................................... t0110069 23 8
.........TTGAAGCTGCCAGCATGAT....................................................................... t1894161 19 1
.........TTGAAGCTGCCAGCATGA........................................................................ t2172480 18 1
..........TGAAGCTGCCAGCATGATCTAA................................................................... t0000006 22 237809
..........TGAAGCTGCCAGCATGATCTA.................................................................... t0000008 21 203305
..........TGAAGCTGCCAGCATGATCT..................................................................... t0000810 20 1618
..........TGAAGCTGCCAGCATGATCTAAG.................................................................. t0002132 23 671
..........TGAAGCTGCCAGCATGATC...................................................................... t0004736 19 295
..........TGAAGCTGCCAGCATGAT....................................................................... t0018455 18 59
..........TGAAGCTGCCAGCATGATCTAAGC................................................................. t0073020 24 12
...........GAAGCTGCCAGCATGATCTAA................................................................... t0011033 21 110
...........GAAGCTGCCAGCATGATCTA.................................................................... t0019315 20 56
............AAGCTGCCAGCATGATCTAA................................................................... t0162462 20 5
.............AGCTGCCAGCATGATCTA.................................................................... t1205177 18 1
.............AGCTGCCAGCATGATCTAA................................................................... t2498522 19 1
..........................................................AGGAAAGACTAGATCATGTGGCA.................. t0074542 23 12
............................................................GAAAGACTAGATCATGTGGCA.................. t2265427 21 1
.............................................................AAAGACTAGATCATGTGGCAG................. t0392024 21 3
..............................................................AAGACTAGATCATGTGGCAGT................ t0342629 21 3
................................................................GACTAGATCATGTGGCAGTTTCA............ t2086203 23 1
.................................................................ACTAGATCATGTGGCAGTTTCACC.......... t0003292 24 437
.................................................................ACTAGATCATGTGGCAGTTTC............. t0109040 21 8
.................................................................ACTAGATCATGTGGCAGTTTCA............ t0429941 22 2
.................................................................ACTAGATCATGTGGCAGTTTCACCT......... t0477380 25 2
.................................................................ACTAGATCATGTGGCAGTTTCAC........... t1042820 23 1
.................................................................ACTAGATCATGTGGCAGT................ t1548952 18 1
..................................................................CTAGATCATGTGGCAGTTTCA............ t0006216 21 214
..................................................................CTAGATCATGTGGCAGTTTCACC.......... t0018614 23 59
..................................................................CTAGATCATGTGGCAGTTTC............. t0050015 20 19
..................................................................CTAGATCATGTGGCAGTTTCAC........... t0182896 22 5
...................................................................TAGATCATGTGGCAGTTTCACC.......... t0192461 22 5
...................................................................TAGATCATGTGGCAGTTTCAC........... t0528849 21 2
....................................................................AGATCATGTGGCAGTTTCACC.......... t0004250 21 330
....................................................................AGATCATGTGGCAGTTTCACCT......... t0123538 22 7
....................................................................AGATCATGTGGCAGTTTCAC........... t0238649 20 4
.....................................................................GATCATGTGGCAGTTTCACC.......... t0020524 20 52
.....................................................................GATCATGTGGCAGTTTCAC........... t1691335 19 1
......................................................................ATCATGTGGCAGTTTCACCTG........ t0019902 21 54
......................................................................ATCATGTGGCAGTTTCACCT......... t0087154 20 10
......................................................................ATCATGTGGCAGTTTCACCTGT....... t1902607 22 1
.......................................................................TCATGTGGCAGTTTCACCTG........ t1373655 20 1
........................................................................CATGTGGCAGTTTCACCTGTT...... t1818158 21 1
>vvi-MIR167c
CAGTAGCAGTTGAAGCTGCCAGCATGATCTCAACTTCCCTATACAAGTCAAGGAAAGATCAGATCATGTGGTAGCCTCACCTGTTGATGGG vvi-MIR167c 91
((.((((((.(((.(((((((.((((((((...(((.(((..........))).)))...))))))))))))))).))).)))))).)).. structure -37.00
**********TGAAGCTGCCAGCATGATCTC************************************************************ vvi-miR167c 21
......CAGTTGAAGCTGCCAGCATGAT............................................................... t0052949 22 18
........GTTGAAGCTGCCAGCATGATCT............................................................. t0261635 22 4
.........TTGAAGCTGCCAGCATGATCT............................................................. t0006982 21 187
.........TTGAAGCTGCCAGCATGATC.............................................................. t0067715 20 13
.........TTGAAGCTGCCAGCATGATCTC............................................................ t0237412 22 4
.........TTGAAGCTGCCAGCATGAT............................................................... t1894161 19 1
.........TTGAAGCTGCCAGCATGA................................................................ t2172480 18 1
..........TGAAGCTGCCAGCATGATCTC............................................................ t0000123 21 7648
..........TGAAGCTGCCAGCATGATCT............................................................. t0000810 20 1618
..........TGAAGCTGCCAGCATGATCTCA........................................................... t0001028 22 1315
..........TGAAGCTGCCAGCATGATC.............................................................. t0004736 19 295
..........TGAAGCTGCCAGCATGAT............................................................... t0018455 18 59
..........TGAAGCTGCCAGCATGATCTCAA.......................................................... t0589542 23 2
...........GAAGCTGCCAGCATGATCTC............................................................ t0555313 20 2
>vvi-MIR167d
AGGGAATAAGTGAAGCTGCCAGCATGATCTAGCTTTGGCTAGGGATACAGAGAAAGAGAGAGATCAGAGCTAACCCTAGCTAGGTCATGCCCTGACAGCCTCACTCCTTCCTTCT vvi-MIR167d 115
((((((..(((((.((((.(((((((((((((((((((((...(((................)))..))))))....)))))))))))))..)).)))).)))))..)))))).. structure -46.79
**********TGAAGCTGCCAGCATGATCTA************************************************************************************ vvi-miR167d 21
.......AAGTGAAGCTGCCAGCATGATCTA.................................................................................... t1678857 24 1
.......AAGTGAAGCTGCCAGCATGAT....................................................................................... t2525975 21 1
.........GTGAAGCTGCCAGCATGATCTA.................................................................................... t2237074 22 1
..........TGAAGCTGCCAGCATGATCTA.................................................................................... t0000008 21 203305
..........TGAAGCTGCCAGCATGATCT..................................................................................... t0000810 20 1618
..........TGAAGCTGCCAGCATGATC...................................................................................... t0004736 19 295
..........TGAAGCTGCCAGCATGATCTAG................................................................................... t0009177 22 136
..........TGAAGCTGCCAGCATGAT....................................................................................... t0018455 18 59
...........GAAGCTGCCAGCATGATCTA.................................................................................... t0019315 20 56
.............AGCTGCCAGCATGATCTA.................................................................................... t1205177 18 1
>vvi-MIR167e
CACTATCAGTTGAAGCTGCCAGCATGATCTAAACTTGCTTCCCTTTGTGAACAGAGATCAGATCATGTGGCAGTTTCACCTGTTGTTGGT vvi-MIR167e 90
.((((.(((.(((((((((((.((((((((...(((..(((.......)))..)))...))))))))))))))))))).)))....)))) structure -35.30
**********TGAAGCTGCCAGCATGATCTA*********************************************************** vvi-miR167e 21
.....TCAGTTGAAGCTGCCAGCATGATC............................................................. t0436225 24 2
......CAGTTGAAGCTGCCAGCATGAT.............................................................. t0052949 22 18
........GTTGAAGCTGCCAGCATGATCT............................................................ t0261635 22 4
........GTTGAAGCTGCCAGCATGATCTA........................................................... t2511800 23 1
.........TTGAAGCTGCCAGCATGATCTA........................................................... t0000452 22 2684
.........TTGAAGCTGCCAGCATGATCT............................................................ t0006982 21 187
.........TTGAAGCTGCCAGCATGATC............................................................. t0067715 20 13
.........TTGAAGCTGCCAGCATGATCTAA.......................................................... t0110069 23 8
.........TTGAAGCTGCCAGCATGATCTAAA......................................................... t0960984 24 1
.........TTGAAGCTGCCAGCATGAT.............................................................. t1894161 19 1
.........TTGAAGCTGCCAGCATGA............................................................... t2172480 18 1
..........TGAAGCTGCCAGCATGATCTAA.......................................................... t0000006 22 237809
..........TGAAGCTGCCAGCATGATCTA........................................................... t0000008 21 203305
..........TGAAGCTGCCAGCATGATCT............................................................ t0000810 20 1618
..........TGAAGCTGCCAGCATGATC............................................................. t0004736 19 295
..........TGAAGCTGCCAGCATGATCTAAA......................................................... t0008788 23 143
..........TGAAGCTGCCAGCATGAT.............................................................. t0018455 18 59
..........TGAAGCTGCCAGCATGATCTAAAC........................................................ t0122619 24 7
..........TGAAGCTGCCAGCATGATCTAAACT....................................................... t2240395 25 1
...........GAAGCTGCCAGCATGATCTAA.......................................................... t0011033 21 110
...........GAAGCTGCCAGCATGATCTA........................................................... t0019315 20 56
............AAGCTGCCAGCATGATCTAA.......................................................... t0162462 20 5
.............AGCTGCCAGCATGATCTA........................................................... t1205177 18 1
.............AGCTGCCAGCATGATCTAA.......................................................... t2498522 19 1
........................................................ATCAGATCATGTGGCAGTTTCACC.......... t0016978 24 66
........................................................ATCAGATCATGTGGCAGTTTCA............ t1805683 22 1
.........................................................TCAGATCATGTGGCAGTTTCA............ t0004631 21 302
.........................................................TCAGATCATGTGGCAGTTTCACC.......... t0006027 23 222
.........................................................TCAGATCATGTGGCAGTTTC............. t0038419 20 25
.........................................................TCAGATCATGTGGCAGTTTCAC........... t0044269 22 22
.........................................................TCAGATCATGTGGCAGTTTCACCT......... t0360972 24 3
..........................................................CAGATCATGTGGCAGTTTCAC........... t0005339 21 255
..........................................................CAGATCATGTGGCAGTTTCACC.......... t0253292 22 4
..........................................................CAGATCATGTGGCAGTTTCA............ t0359225 20 3
..........................................................CAGATCATGTGGCAGTTTC............. t1556798 19 1
...........................................................AGATCATGTGGCAGTTTCACC.......... t0004250 21 330
...........................................................AGATCATGTGGCAGTTTCACCT......... t0123538 22 7
...........................................................AGATCATGTGGCAGTTTCAC........... t0238649 20 4
............................................................GATCATGTGGCAGTTTCACC.......... t0020524 20 52
............................................................GATCATGTGGCAGTTTCAC........... t1691335 19 1
.............................................................ATCATGTGGCAGTTTCACCTG........ t0019902 21 54
.............................................................ATCATGTGGCAGTTTCACCT......... t0087154 20 10
.............................................................ATCATGTGGCAGTTTCACCTGT....... t1902607 22 1
..............................................................TCATGTGGCAGTTTCACCTG........ t1373655 20 1
...............................................................CATGTGGCAGTTTCACCTGTT...... t1818158 21 1
>vvi-MIR168
GGTCTCTAATTCGCTTGGTGCAGGTCGGGAACCGACTTCGCCGCTCCGGCAGCGCCGGAGGCACGCGGCGGCCTACGATTGGTTGCTGAGCGAATTCCGATCCCGCCTTGCATCAACTGAATCGGAGACGGC vvi-MIR168 132
.(((((..(((((.((((((((((.(((((.(.((.(((((..(((((((...))))))).....((((((((.......)))))))).))))).)).).))))).)))))))))).)))))..)))))... structure -72.40
**********TCGCTTGGTGCAGGTCGGGAA***************************************************************************************************** vvi-miR168 21
.......AATTCGCTTGGTGCAGGTCGGG....................................................................................................... t0112369 22 8
........ATTCGCTTGGTGCAGGTCGGGAAC.................................................................................................... t1711106 24 1
.........TTCGCTTGGTGCAGGTCGGGA...................................................................................................... t0394721 21 3
..........TCGCTTGGTGCAGGTCGGGAA..................................................................................................... t0000014 21 91690
..........TCGCTTGGTGCAGGTCGGGAAC.................................................................................................... t0000759 22 1721
..........TCGCTTGGTGCAGGTCGGGA...................................................................................................... t0031299 20 32
..........TCGCTTGGTGCAGGTCGGG....................................................................................................... t0165547 19 5
..........TCGCTTGGTGCAGGTCGG........................................................................................................ t0477488 18 2
..........TCGCTTGGTGCAGGTCGGGAACC................................................................................................... t2373580 23 1
...........CGCTTGGTGCAGGTCGGGAA..................................................................................................... t0008489 20 149
...........CGCTTGGTGCAGGTCGGGAAC.................................................................................................... t0160831 21 6
............GCTTGGTGCAGGTCGGGAA..................................................................................................... t0033164 19 30
.............CTTGGTGCAGGTCGGGAA..................................................................................................... t0205545 18 4
.............CTTGGTGCAGGTCGGGAACCG.................................................................................................. t0823291 21 1
.............CTTGGTGCAGGTCGGGAAC.................................................................................................... t2415406 19 1
................................................................................................CCGATCCCGCCTTGCATCAAC............... t0796570 21 2
..................................................................................................GATCCCGCCTTGCATCAACTGAAT.......... t0088001 24 10
..................................................................................................GATCCCGCCTTGCATCAACTGA............ t2047532 22 1
...................................................................................................ATCCCGCCTTGCATCAACTGAAT.......... t1292818 23 1
....................................................................................................TCCCGCCTTGCATCAACTGAAT.......... t0023586 22 45
....................................................................................................TCCCGCCTTGCATCAACTGAA........... t1492618 21 1
.....................................................................................................CCCGCCTTGCATCAACTGAAT.......... t0001703 21 825
.....................................................................................................CCCGCCTTGCATCAACTGAA........... t0098212 20 9
.....................................................................................................CCCGCCTTGCATCAACTGA............ t0277145 19 3
......................................................................................................CCGCCTTGCATCAACTGAAT.......... t0379219 20 3
>vvi-MIR169a
GAGAGTGGAATGCAGCCAAGGATGACTTGCCGGAATTTATATATAGTGAGAAGAGAAGAGGCTATATGCTTTCACATATATAGTGAACCCTGGCAAGTTGTCCTTGGCTACATTTGATTCTCTT vvi-MIR169a 124
((((((.(((((.(((((((((..(((((((((..(((((((((((((((.........(((.....)))))))).))))).)))))..)))))))))..))))))))).))))).)))))).. structure -61.10
************CAGCCAAGGATGACTTGCCGG******************************************************************************************* vvi-miR169a 21
...........GCAGCCAAGGATGACTTGCCG............................................................................................ t1507154 21 1
............CAGCCAAGGATGACTTGCCGG........................................................................................... t0000905 21 1492
............CAGCCAAGGATGACTTGCCG............................................................................................ t0172790 20 5
............CAGCCAAGGATGACTTGC.............................................................................................. t0231104 18 4
............CAGCCAAGGATGACTTGCCGGAA......................................................................................... t1603994 23 1
.............AGCCAAGGATGACTTGCCGG........................................................................................... t0257431 20 4
...............CCAAGGATGACTTGCCGGAATT....................................................................................... t1084169 22 1
................CAAGGATGACTTGCCGGAATT....................................................................................... t2365816 21 1
..............................................................................................AAGTTGTCCTTGGCTACATTT......... t1419885 21 1
.................................................................................................TTGTCCTTGGCTACATTTGAT...... t1412658 21 1
>vvi-MIR169b
GGGGTCGAATTGAGCCAAGGATGGCTTGCCGTCATCTGCAGCAAGAGTTGGAGACTTTTAACTGTGCGTGCACGGTTAGTCATCCTTGGCTCATTTGGCCCTTCT vvi-MIR169b 105
((((((((((.(((((((((((((((.((((((((.(((((.(((((((...)))))))..))))).))).))))).)))))))))))))))))))))))))... structure -61.20
**********TGAGCCAAGGATGGCTTGCCG************************************************************************** vvi-miR169b 21
..........TGAGCCAAGGATGGCTTGCCGT......................................................................... t0058615 22 16
........................................................................CGGTTAGTCATCCTTGGCTCA............ t0232134 21 4
>vvi-MIR169c
GGGAGTAGAATGCAGCCAAGGATGACTTGCCGGAGATGGGGCATTCCTCGTTAATCCGGCAAGTTGTCCTTGGCTACATTGGGCTCTCTT vvi-MIR169c 90
((((((..((((.(((((((((..(((((((((((((((((....)))))))..))))))))))..))))))))).))))..)))))).. structure -60.00
************CAGCCAAGGATGACTTGCCGG********************************************************* vvi-miR169c 21
.GGAGTAGAATGCAGCCAAGGATG.................................................................. t1382815 23 1
...AGTAGAATGCAGCCAAGGATG.................................................................. t2187102 21 1
...........GCAGCCAAGGATGACTTGCCG.......................................................... t1507154 21 1
............CAGCCAAGGATGACTTGCCGG......................................................... t0000905 21 1492
............CAGCCAAGGATGACTTGCCG.......................................................... t0172790 20 5
............CAGCCAAGGATGACTTGC............................................................ t0231104 18 4
.............AGCCAAGGATGACTTGCCGG......................................................... t0257431 20 4
...............CCAAGGATGACTTGCCGGAGA...................................................... t2428995 21 1
......................................................TCCGGCAAGTTGTCCTTGGCTAC............. t0095275 23 9
......................................................TCCGGCAAGTTGTCCTTGGCT............... t0138209 21 6
........................................................CGGCAAGTTGTCCTTGGCTAC............. t1251613 21 1
.....................................................................TTGGCTACATTGGGCTCTCTT t1082372 21 1
>vvi-MIR169d
GAGTGGAATGCAGCCAAGAATGATTTGCCGGAATTTATATATAGTGAGAAGAGAAGAGGCTATAGGCTTTCACATATATAGTGAACCCTGGCAAGTTGTCCTTGGCTACATTTGATTCTC vvi-MIR169d 120
((((.(((((.(((((((.(..(((((((((..(((((((((((((((.........(((.....)))))))).))))).)))))..)))))))))..).))))))).))))).)))).. structure -47.30
**********CAGCCAAGAATGATTTGCCGG***************************************************************************************** vvi-miR169d 21
..........CAGCCAAGAATGATTTGCCGG......................................................................................... t0000207 21 5081
..........CAGCCAAGAATGATTTGCCG.......................................................................................... t0044524 20 21
..........CAGCCAAGAATGATTTGC............................................................................................ t0051881 18 18
..........CAGCCAAGAATGATTTGCC........................................................................................... t0067120 19 14
..........CAGCCAAGAATGATTTGCCGGAA....................................................................................... t0107618 23 8
..........CAGCCAAGAATGATTTGCCGGA........................................................................................ t0330946 22 3
...........AGCCAAGAATGATTTGCCGG......................................................................................... t0048335 20 19
...........AGCCAAGAATGATTTGCCGGA........................................................................................ t0312926 21 3
............................................................................................AAGTTGTCCTTGGCTACATTT....... t1419885 21 1
...............................................................................................TTGTCCTTGGCTACATTTGAT.... t1412658 21 1
>vvi-MIR169e
GTCTTGTCTGATAGCCAAGGATGACTTGCCTGCCCTATCCCAAGTGGGTCAATTTCTTTCTTTTTTCCAAGTAGTGTTTGATATTTGATATATCATGAATCCGGTTGTTTGGGTTCCAGGCAGTCACCTTGGCTAATTTTACAGGCTCT vvi-MIR169e 149
((((.((..(((((((((((.(((((.(((((.((((...(((.(((((((....((..(((......))).))....((((((.....)))))))).))))).)))..))))...)))))))))))))))))).)))..))))))... structure -49.90
***********TAGCCAAGGATGACTTGCCTGC******************************************************************************************************************** vvi-miR169e 22
...........TAGCCAAGGATGACTTGCCTG..................................................................................................................... t0013536 21 86
...........TAGCCAAGGATGACTTGCCTGC.................................................................................................................... t0034142 22 29
...........TAGCCAAGGATGACTTGCC....................................................................................................................... t0749201 19 2
...........TAGCCAAGGATGACTTGCCT...................................................................................................................... t0866406 20 1
............AGCCAAGGATGACTTGCCTG..................................................................................................................... t0414975 20 2
............AGCCAAGGATGACTTGCCTGC.................................................................................................................... t1243899 21 1
....................................................................................................................CAGGCAGTCACCTTGGCTAA............. t0288300 20 3
.....................................................................................................................AGGCAGTCACCTTGGCTAATT........... t0050758 21 18
.....................................................................................................................AGGCAGTCACCTTGGCTAAT............ t0090945 20 10
.....................................................................................................................AGGCAGTCACCTTGGCTAATTT.......... t0630069 22 2
......................................................................................................................GGCAGTCACCTTGGCTAATT........... t0223643 20 4
......................................................................................................................GGCAGTCACCTTGGCTAATTT.......... t1926866 21 1
>vvi-MIR169f
GATATTATGGTGCAGCCAAGGATGACTTGCCGAAAATAATTTGCTCGATCGTTAATGTGCTTCTCCAGTTTCTATTGCAATTTATGCATAGGGCAATATATATATCCTTTATAGCTTGTTAATTCAGATATTGACTGAGGAATCAATAATGGGCAAGTTGTGTTTGGCTACATGTTTATCTCAT vvi-MIR169f 184
((((.((((....(((((((.(..(((((((.........((((((.(((((.....(((................)))....))).)).))))))........(((((........((((((......)))))).)))))..........)))))))..).))))))).))))..)))).... structure -47.59
************CAGCCAAGGATGACTTGCCGA******************************************************************************************************************************************************* vvi-miR169f 21
...........GCAGCCAAGGATGACTTGCCG........................................................................................................................................................ t1507154 21 1
............CAGCCAAGGATGACTTGCCGA....................................................................................................................................................... t0002660 21 539
............CAGCCAAGGATGACTTGCCG........................................................................................................................................................ t0172790 20 5
............CAGCCAAGGATGACTTGC.......................................................................................................................................................... t0231104 18 4
............CAGCCAAGGATGACTTGCCGAA...................................................................................................................................................... t0524980 22 2
............CAGCCAAGGATGACTTGCCGAAA..................................................................................................................................................... t1159522 23 1
.............AGCCAAGGATGACTTGCCGA....................................................................................................................................................... t2216154 20 1
>vvi-MIR169g
GAAAGTATGGTGCAGCCAAGGATGACTTGCCGACTCTCTACTTAGCCATCTGCCTTTCTCCAAGGAGGCTTGCAGTACTGATGAAGCCGGCAAGTTGTCTTTGGCTACATGCTTCTTTCTG vvi-MIR169g 121
(((((....(((.(((((((((..((((((((.((.((...((((....((((...((((....))))...))))..)))).)))).))))))))..))))))))).)))....))))).. structure -52.20
************CAGCCAAGGATGACTTGCCGA**************************************************************************************** vvi-miR169g 21
...........GCAGCCAAGGATGACTTGCCG......................................................................................... t1507154 21 1
............CAGCCAAGGATGACTTGCCGA........................................................................................ t0002660 21 539
............CAGCCAAGGATGACTTGCCG......................................................................................... t0172790 20 5
............CAGCCAAGGATGACTTGC........................................................................................... t0231104 18 4
.............AGCCAAGGATGACTTGCCGACT...................................................................................... t0305084 22 3
.............AGCCAAGGATGACTTGCCGACTCT.................................................................................... t0473762 24 2
.............AGCCAAGGATGACTTGCCGA........................................................................................ t2216154 20 1
..............................................................................TGATGAAGCCGGCAAGTTG........................ t1056650 19 1
......................................................................................CCGGCAAGTTGTCTTTGGCTAC............. t0018804 22 58
......................................................................................CCGGCAAGTTGTCTTTGGCTA.............. t0606348 21 2
.......................................................................................CGGCAAGTTGTCTTTGGCTAC............. t1078488 21 1
........................................................................................GGCAAGTTGTCTTTGGCTACA............ t0733557 21 2
........................................................................................GGCAAGTTGTCTTTGGCTAC............. t1966028 20 1
.........................................................................................GCAAGTTGTCTTTGGCTAC............. t0710831 19 2
>vvi-MIR169h
AGGGTGGAATTGAGCCAAGGATGGCTTGCCGTCCTTTGTCACTATTTGAGGCATTAACTGGTCACGCACGGAGGGTTATCCTTGACTCCTTTAGCTCCTCT vvi-MIR169h 101
.((((..((..(((.(((((((((((..((((....(((.((((.((((....)))).)))).))).))))..))))))))))).)))..)).)))).... structure -34.90
**********TGAGCCAAGGATGGCTTGCCG********************************************************************** vvi-miR169h 21
..........TGAGCCAAGGATGGCTTGCCGT..................................................................... t0058615 22 16
>vvi-MIR169j
GAGAGTGGAGTGCAGCCAAGGATGACTTGCCGGAATTCACATATAGAGTGGAATGAGGCAATAGACCGGCCTCTTCTCATGGTGTCCCTGGCAGGTTGTCCTTGGCTACCTTTCGCTCTCTT vvi-MIR169j 122
((((((((((.(.(((((((((..(((((((((....(((.......((((((.(((((.........)))))))).))).)))...)))))))))..))))))))).).)))))))))).. structure -63.90
************CAGCCAAGGATGACTTGCCGG***************************************************************************************** vvi-miR169j 21
.AGAGTGGAGTGCAGCCAAGGA.................................................................................................... t1822005 21 1
...........GCAGCCAAGGATGACTTGCCG.......................................................................................... t1507154 21 1
............CAGCCAAGGATGACTTGCCGG......................................................................................... t0000905 21 1492
............CAGCCAAGGATGACTTGCCG.......................................................................................... t0172790 20 5
............CAGCCAAGGATGACTTGC............................................................................................ t0231104 18 4
............CAGCCAAGGATGACTTGCCGGAA....................................................................................... t1603994 23 1
.............AGCCAAGGATGACTTGCCGG......................................................................................... t0257431 20 4
...............CCAAGGATGACTTGCCGGAATT..................................................................................... t1084169 22 1
................CAAGGATGACTTGCCGGAATT..................................................................................... t2365816 21 1
........................................................................................TGGCAGGTTGTCCTTGGCTAC............. t0033642 21 29
.........................................................................................GGCAGGTTGTCCTTGGCTACC............ t0087675 21 10
.........................................................................................GGCAGGTTGTCCTTGGCTAC............. t0221419 20 4
>vvi-MIR169k
GAGAGTGGAGTGCAGCCAAGGATGACTTGCCGGAATTCACATATAGAGTGGAATGAGGCAAGAGGCCGGCCTCTTCCCATGGTGTCCCTGGCAGGTTGTCCTTGGCTACCTTTCGTTCTCTT vvi-MIR169k 122
((((((((((.(.(((((((((..(((((((((..(((((.......)))))....((.((((((....)))))).)).........)))))))))..))))))))).).)))))))))).. structure -61.10
************CAGCCAAGGATGACTTGCCGG***************************************************************************************** vvi-miR169k 21
.AGAGTGGAGTGCAGCCAAGGA.................................................................................................... t1822005 21 1
...........GCAGCCAAGGATGACTTGCCG.......................................................................................... t1507154 21 1
............CAGCCAAGGATGACTTGCCGG......................................................................................... t0000905 21 1492
............CAGCCAAGGATGACTTGCCG.......................................................................................... t0172790 20 5
............CAGCCAAGGATGACTTGC............................................................................................ t0231104 18 4
............CAGCCAAGGATGACTTGCCGGAA....................................................................................... t1603994 23 1
.............AGCCAAGGATGACTTGCCGG......................................................................................... t0257431 20 4
...............CCAAGGATGACTTGCCGGAATT..................................................................................... t1084169 22 1
................CAAGGATGACTTGCCGGAATT..................................................................................... t2365816 21 1
........................................................................................TGGCAGGTTGTCCTTGGCTAC............. t0033642 21 29
.........................................................................................GGCAGGTTGTCCTTGGCTACC............ t0087675 21 10
.........................................................................................GGCAGGTTGTCCTTGGCTAC............. t0221419 20 4
>vvi-MIR169l
AGGGTGGAATTGAGCCAAGGATGACTTGCCGTCCTTTGCATCAAGCATTGAAGCTTTAACTGGGCATGCACGGCTAGTTATTCTTGGCTCATTTGGCCCCTCT vvi-MIR169l 103
.((((.((((.(((((((((((((((.(((((.(..(((.....)))..)..((((.....))))....))))).))))))))))))))))))).)))).... structure -50.10
***********GAGCCAAGGATGACTTGCCGT*********************************************************************** vvi-miR169l 21
.........TTGAGCCAAGGATGACTTGCCG........................................................................ t0196405 22 5
..........TGAGCCAAGGATGACTTGCCG........................................................................ t0002062 21 694
..........TGAGCCAAGGATGACTTGCCGT....................................................................... t0027294 22 37
..........TGAGCCAAGGATGACTTGCC......................................................................... t2371360 20 1
...........GAGCCAAGGATGACTTGCCG........................................................................ t0650763 20 2
..................................................................TGCACGGCTAGTTATTCTTG................. t1850376 20 1
>vvi-MIR169m
AGAGTGGAAGTGAGCCAAGGATGACTTGCCGGCAGCTGCAGCAAGGCATTAAGGTTTAACTGGCCATAACTGGCAAGCATCCGAGGCTCTGTTTCACCCTCT vvi-MIR169m 102
((.((((((..(((((..(((((.((((((((..((....))..(((....((......)).)))....)))))))))))))..)))))..)))))).)).. structure -46.20
***********GAGCCAAGGATGACTTGCCGG********************************************************************** vvi-miR169m 21
AGAGTGGAAGTGAGCCAAGGA................................................................................. t0137650 21 6
AGAGTGGAAGTGAGCCAAGGAT................................................................................ t0866055 22 1
..........TGAGCCAAGGATGACTTGCCG....................................................................... t0002062 21 694
..........TGAGCCAAGGATGACTTGCCGG...................................................................... t0233923 22 4
..........TGAGCCAAGGATGACTTGCC........................................................................ t2371360 20 1
...........GAGCCAAGGATGACTTGCCG....................................................................... t0650763 20 2
............AGCCAAGGATGACTTGCCGG...................................................................... t0257431 20 4
....................................................................ACTGGCAAGCATCCGAGGCTCTGT.......... t0770106 24 2
....................................................................ACTGGCAAGCATCCGAGGCTCTG........... t1984247 23 1
......................................................................TGGCAAGCATCCGAGGCTCTG........... t0004169 21 338
......................................................................TGGCAAGCATCCGAGGCTCT............ t0070836 20 13
......................................................................TGGCAAGCATCCGAGGCTCTGT.......... t0138113 22 6
......................................................................TGGCAAGCATCCGAGGCT.............. t0169376 18 5
......................................................................TGGCAAGCATCCGAGGCTC............. t0415783 19 2
.......................................................................GGCAAGCATCCGAGGCTCTGT.......... t0288801 21 3
........................................................................GCAAGCATCCGAGGCTCTGT.......... t0021517 20 50
........................................................................GCAAGCATCCGAGGCTCTG........... t0084233 19 11
........................................................................GCAAGCATCCGAGGCTCTGTTT........ t0722718 22 2
>vvi-MIR169n
TGAGTGGAATAGAGCCAAGGATGACTTGCCGGCAACTGCAGCAAGGCATAGGGTTTAACTGGTCATAACTGGCAAGCATCTGAGGCTCTATTTCACCCTCT vvi-MIR169n 101
...(((((((((((((..(((((.((((((.((....)).....(((.(((.......))))))......)))))))))))..)))))))))))))..... structure -45.00
***********GAGCCAAGGATGACTTGCCGG********************************************************************* vvi-miR169n 21
.GAGTGGAATAGAGCCAAGGATGACT........................................................................... t2559070 25 1
...GTGGAATAGAGCCAAGGATGA............................................................................. t1662494 21 1
........ATAGAGCCAAGGATGACTTGC........................................................................ t0533500 21 2
........ATAGAGCCAAGGATGACTTGCC....................................................................... t2150373 22 1
.........TAGAGCCAAGGATGACTTGCCG...................................................................... t0009564 22 129
..........AGAGCCAAGGATGACTTGCCGG..................................................................... t0135961 22 7
..........AGAGCCAAGGATGACTTGCCG...................................................................... t2196241 21 1
...........GAGCCAAGGATGACTTGCCG...................................................................... t0650763 20 2
............AGCCAAGGATGACTTGCCGG..................................................................... t0257431 20 4
.....................................................................TGGCAAGCATCTGAGGCTCTA........... t0546784 21 2
......................................................................GGCAAGCATCTGAGGCTCTAT.......... t1680122 21 1
.......................................................................GCAAGCATCTGAGGCTCTATT......... t0010188 21 120
.......................................................................GCAAGCATCTGAGGCTCTAT.......... t0041782 20 23
........................................................................CAAGCATCTGAGGCTCTATTT........ t0003105 21 465
........................................................................CAAGCATCTGAGGCTCTATT......... t0004592 20 304
........................................................................CAAGCATCTGAGGCTCTATTTC....... t0138599 22 6
........................................................................CAAGCATCTGAGGCTCTAT.......... t1150491 19 1
.........................................................................AAGCATCTGAGGCTCTATTTC....... t0001353 21 1023
.........................................................................AAGCATCTGAGGCTCTATTT........ t0019673 20 55
.........................................................................AAGCATCTGAGGCTCTATT......... t0231900 19 4
.........................................................................AAGCATCTGAGGCTCTATTTCA...... t0773723 22 2
..........................................................................AGCATCTGAGGCTCTATTTC....... t0840042 20 1
>vvi-MIR169o
AGGGTGGATTTGAGCCAAGGATGACTTGCCGCCATCAGCAGCAAGCATTGAAGCTTTAACTGGGCATGGACAGCGAGTTATTCTTGGCTCATGCGGCCCCTCT vvi-MIR169o 103
.((((.(...(((((((((((((((((((.((((((..(((.((((......))))...))).).)))).).)))))))))))))))))))..).)))).... structure -51.70
***********GAGCCAAGGATGACTTGCCGC*********************************************************************** vvi-miR169o 21
.........TTGAGCCAAGGATGACTTGCCG........................................................................ t0196405 22 5
..........TGAGCCAAGGATGACTTGCCG........................................................................ t0002062 21 694
..........TGAGCCAAGGATGACTTGCC......................................................................... t2371360 20 1
...........GAGCCAAGGATGACTTGCCG........................................................................ t0650763 20 2
>vvi-MIR169p
AGTGTGGAATTGAGCCAAGGATGACTTGCCGGCAGCTGCAGCAAGGCATTAAGGTTTAACTGGCTATAACTGGCAAGCATCCGAGGCTCTGTTTCACCCTCT vvi-MIR169p 102
((.(((((((.(((((..(((((.((((((((..((....))..(((....((......)).)))....)))))))))))))..))))).))))))).)).. structure -45.20
***********GAGCCAAGGATGACTTGCCGG********************************************************************** vvi-miR169p 21
.........TTGAGCCAAGGATGACTTGCCG....................................................................... t0196405 22 5
..........TGAGCCAAGGATGACTTGCCG....................................................................... t0002062 21 694
..........TGAGCCAAGGATGACTTGCCGG...................................................................... t0233923 22 4
..........TGAGCCAAGGATGACTTGCC........................................................................ t2371360 20 1
...........GAGCCAAGGATGACTTGCCG....................................................................... t0650763 20 2
............AGCCAAGGATGACTTGCCGG...................................................................... t0257431 20 4
....................................................................ACTGGCAAGCATCCGAGGCTCTGT.......... t0770106 24 2
....................................................................ACTGGCAAGCATCCGAGGCTCTG........... t1984247 23 1
......................................................................TGGCAAGCATCCGAGGCTCTG........... t0004169 21 338
......................................................................TGGCAAGCATCCGAGGCTCT............ t0070836 20 13
......................................................................TGGCAAGCATCCGAGGCTCTGT.......... t0138113 22 6
......................................................................TGGCAAGCATCCGAGGCT.............. t0169376 18 5
......................................................................TGGCAAGCATCCGAGGCTC............. t0415783 19 2
.......................................................................GGCAAGCATCCGAGGCTCTGT.......... t0288801 21 3
........................................................................GCAAGCATCCGAGGCTCTGT.......... t0021517 20 50
........................................................................GCAAGCATCCGAGGCTCTG........... t0084233 19 11
........................................................................GCAAGCATCCGAGGCTCTGTTT........ t0722718 22 2
>vvi-MIR169q
AGGGTGGAATAGAGCCAAGGATGACTTGCCGGCATTTGCAGTAAGTCTATATTAACTGGAACAGCCGGCATGTAATCCTGGCTCTATTTGGTCCTCT vvi-MIR169q 97
((((..(((((((((((.((((.((.(((((((..((.((((.(((....))).)))).))..))))))).)).)))))))))))))))..)))).. structure -48.90
***********GAGCCAAGGATGACTTGCCGG***************************************************************** vvi-miR169q 21
...GTGGAATAGAGCCAAGGATGA......................................................................... t1662494 21 1
........ATAGAGCCAAGGATGACTTGC.................................................................... t0533500 21 2
........ATAGAGCCAAGGATGACTTGCC................................................................... t2150373 22 1
.........TAGAGCCAAGGATGACTTGCCG.................................................................. t0009564 22 129
..........AGAGCCAAGGATGACTTGCCGG................................................................. t0135961 22 7
..........AGAGCCAAGGATGACTTGCCG.................................................................. t2196241 21 1
...........GAGCCAAGGATGACTTGCCG.................................................................. t0650763 20 2
............AGCCAAGGATGACTTGCCGG................................................................. t0257431 20 4
..............CCAAGGATGACTTGCCGGCATT............................................................. t1150415 22 1
...............CAAGGATGACTTGCCGGCATTT............................................................ t0292891 22 3
...............CAAGGATGACTTGCCGGCATT............................................................. t1221750 21 1
.................................................................CGGCATGTAATCCTGGCTCTA........... t0124982 21 7
..................................................................GGCATGTAATCCTGGCTCTAT.......... t0560074 21 2
>vvi-MIR169r
AGGGTGGAATTGAGTCAAGGATGACTTGCCGATATATATTTGCAGAAGGCATGCAGGGGCTTTTAGCTATGTGTAACCGGCAAGTTGACTTGACTCAGTTTGGCCCTCT vvi-MIR169r 109
(((((.(((((((((((((...(((((((((.(((((((..((.((((((........)))))).)).)))))))..)))))))))..))))))))))))).))))).. structure -56.10
**********TGAGTCAAGGATGACTTGCCG****************************************************************************** vvi-miR169r 21
.GGGTGGAATTGAGTCAAGGAT....................................................................................... t0769272 21 2
.GGGTGGAATTGAGTCAAGGA........................................................................................ t1302805 20 1
..........TGAGTCAAGGATGACTTGCCGA............................................................................. t0183688 22 5
...........GAGTCAAGGATGACTTGCCGA............................................................................. t1719053 21 1
.............................................................................CGGCAAGTTGACTTGACT.............. t1999681 18 1
..............................................................................GGCAAGTTGACTTGACTCAGT.......... t0030103 21 33
..............................................................................GGCAAGTTGACTTGACTCAG........... t0103682 20 9
..............................................................................GGCAAGTTGACTTGACTC............. t0234374 18 4
..............................................................................GGCAAGTTGACTTGACTCA............ t0907747 19 1
>vvi-MIR169s
GAAAGTGGATTGCAGCCAAGGATGACTTGCCGGCACTTGGCATTAGGCACCATCGATCATCTTCCCGGCAAGTTGTTCCTGGCTACATTCTGCTCTCTT vvi-MIR169s 99
((.((..((.((.(((((.(((..(((((((((......((.....))......((......)))))))))))..))).))))).)).))..)).)).. structure -40.50
************CAGCCAAGGATGACTTGCCGG****************************************************************** vvi-miR169s 21
...........GCAGCCAAGGATGACTTGCCG................................................................... t1507154 21 1
............CAGCCAAGGATGACTTGCCGG.................................................................. t0000905 21 1492
............CAGCCAAGGATGACTTGCCG................................................................... t0172790 20 5
............CAGCCAAGGATGACTTGC..................................................................... t0231104 18 4
............CAGCCAAGGATGACTTGCCGGC................................................................. t1468141 22 1
.............AGCCAAGGATGACTTGCCGG.................................................................. t0257431 20 4
.................................................................CGGCAAGTTGTTCCTGGCTAC............. t0128391 21 7
...........................................................................TTCCTGGCTACATTCTGCTCT... t0403131 21 2
............................................................................TCCTGGCTACATTCTGCTCTC.. t2288396 21 1
.............................................................................CCTGGCTACATTCTGCTCTCT. t0118564 21 7
>vvi-MIR169t
AGGGTGGAATCGAGTCAAGGATGACTTGCCGATATATATTTGCGGAAGGACTTGCATGGGCCTTTAGCTATGTGTAACCGGCAAGTTGACTTGACTCAGTTTGGCCCTCT vvi-MIR169t 110
(((((.((((.((((((((...(((((((((.(((((((..((.(((((.(((....)))))))).)).)))))))..)))))))))..)))))))).)))).))))).. structure -53.10
**********CGAGTCAAGGATGACTTGCCG******************************************************************************* vvi-miR169t 21
..........CGAGTCAAGGATGACTTGCCGA.............................................................................. t0762498 22 2
...........GAGTCAAGGATGACTTGCCGA.............................................................................. t1719053 21 1
..............................................................................CGGCAAGTTGACTTGACT.............. t1999681 18 1
...............................................................................GGCAAGTTGACTTGACTCAGT.......... t0030103 21 33
...............................................................................GGCAAGTTGACTTGACTCAG........... t0103682 20 9
...............................................................................GGCAAGTTGACTTGACTC............. t0234374 18 4
...............................................................................GGCAAGTTGACTTGACTCA............ t0907747 19 1
>vvi-MIR169u
AGGGTGGAATTGAGTCAAGGATGACTTGCCGTTATATATTTGCAGAAGGGCACGCAGGGGCCTTTAGCTATGTGTTACCGGCAAGTTGACTTGACTCTGTTTGGCCCTCT vvi-MIR169u 110
(((((.((((.((((((((...(((((((((..((((((..((.(((((.(.......).))))).)).))))))...)))))))))..)))))))).)))).))))).. structure -52.80
**********TGAGTCAAGGATGACTTGCCG******************************************************************************* vvi-miR169u 21
.GGGTGGAATTGAGTCAAGGAT........................................................................................ t0769272 21 2
.GGGTGGAATTGAGTCAAGGA......................................................................................... t1302805 20 1
..........TGAGTCAAGGATGACTTGCCGT.............................................................................. t0135751 22 7
..........TGAGTCAAGGATGACTTGCCGTT............................................................................. t2135447 23 1
..............................................................................CGGCAAGTTGACTTGACT.............. t1999681 18 1
...............................................................................GGCAAGTTGACTTGACTCTGT.......... t0165901 21 5
...............................................................................GGCAAGTTGACTTGACTCTG........... t0188471 20 5
...............................................................................GGCAAGTTGACTTGACTC............. t0234374 18 4
>vvi-MIR169v
AGGGAGGAACAAAGCCAAGGATGAATTGCCGGCGATGAAAGTAGGCAGCTTTGTCCATGGATCGGCAATTTATTTCTTGGCTATGTTGGGCTCTCT vvi-MIR169v 96
((((((.((((.(((((((((((((((((((((.((((((((.....)))))...))).).))))))))))).))))))))).))))...)))))) structure -42.20
***********AAGCCAAGGATGAATTGCCGG**************************************************************** vvi-miR169v 21
..........AAAGCCAAGGATGAATTGCCGG................................................................ t0669599 22 2
...........AAGCCAAGGATGAATTGCCGG................................................................ t0001606 21 866
...........AAGCCAAGGATGAATTGCCG................................................................. t0148278 20 6
...........AAGCCAAGGATGAATTGCCGGC............................................................... t0238782 22 4
..............CCAAGGATGAATTGCCGGCGAT............................................................ t1713999 22 1
>vvi-MIR169w
GGTTATGTGGTGCAGCCAAGGATGACTTGCCGGCAACTCCCTTTATTGTACTCATGCATGCTCATACTTATACTGTTGTGGGCATCATTTAAGTGGCAAAAATGGTGGTCGGCGAGTCATTCTTAGCTACATTTCTGCCTCAT vvi-MIR169w 143
(((...(..(((.(((.(((((((((((((((((....((.(((.(((((((.(((.((((((((((.......).))))))))))))...))).))))))).))..))))))))))))))))).))).)))..).))).... structure -57.00
************CAGCCAAGGATGACTTGCCGG************************************************************************************************************** vvi-miR169w 21
...........GCAGCCAAGGATGACTTGCCG............................................................................................................... t1507154 21 1
............CAGCCAAGGATGACTTGCCGG.............................................................................................................. t0000905 21 1492
............CAGCCAAGGATGACTTGCCG............................................................................................................... t0172790 20 5
............CAGCCAAGGATGACTTGC................................................................................................................. t0231104 18 4
............CAGCCAAGGATGACTTGCCGGC............................................................................................................. t1468141 22 1
.............AGCCAAGGATGACTTGCCGG.............................................................................................................. t0257431 20 4
>vvi-MIR169x
GTCTCGTCTGGTAGCCAAGGATGACTTGCCTAAATCCACCAGGTTTCAAAACACTGAATGTAATTATCCACAAAGCGATTCCGTGGTCTTTAGGCAGTCATTCCTTCGGCTAAACTGACCGGCTC vvi-MIR169x 125
(((..(((...(((((((((((((((.(((((((.((((((((((....))).)))..(((........)))..........))))..)))))))))))).))))).)))))....))).))).. structure -42.70
***********TAGCCAAGGATGACTTGCCTA********************************************************************************************* vvi-miR169x 21
...........TAGCCAAGGATGACTTGCC............................................................................................... t0749201 19 2
...........TAGCCAAGGATGACTTGCCT.............................................................................................. t0866406 20 1
>vvi-MIR171a
TGGTGGGAAGCGTGATGTTGGGACGGCTCAATCAAACCAAAGATCTCAATGGTTGAGTCCTTTAATCTGATTGAGCCGTGCCAATATCATGTTCAATAC vvi-MIR171a 99
..(((...(((((((((((((.((((((((((((....((((..((((.....))))..))))....)))))))))))).)))))))))))))...))) structure -47.80
*******************************************************************TGATTGAGCCGTGCCAATATC*********** vvi-miR171a 21
............TGATGTTGGGACGGCTCAATC.................................................................. t0257770 21 4
...............TGTTGGGACGGCTCAATCAAA............................................................... t0588616 21 2
...................................................................TGATTGAGCCGTGCCAATATC........... t0002876 21 501
...................................................................TGATTGAGCCGTGCCAATATCA.......... t0085539 22 10
...................................................................TGATTGAGCCGTGCCAATA............. t0086764 19 10
...................................................................TGATTGAGCCGTGCCAATAT............ t1900155 20 1
>vvi-MIR171b
TGGGGGGAGGTATTGGCGTGCCTCAATTTAAAGACATGGTTAGATGAAGAGATATTAGCCATGTGATTTGATTGAGCCGCGTCAATATCTCCTTTTGCA vvi-MIR171b 99
(..(((((((((((((((((.(((((((.((..((((((((((((......)).))))))))))..)).))))))).)))))))))))))))))..).. structure -46.90
********************************************************************TGATTGAGCCGCGTCAATATC********** vvi-miR171b 21
.......AGGTATTGGCGTGCCTCAATT....................................................................... t1597086 21 1
..........TATTGGCGTGCCTCAATTTAA.................................................................... t1958961 21 1
............................TAAAGACATGGTTAGATGAAG.................................................. t2278566 21 1
....................................................................TGATTGAGCCGCGTCAATATC.......... t1022232 21 1
.......................................................................TTGAGCCGCGTCAATATCTCC....... t0002825 21 507
.......................................................................TTGAGCCGCGTCAATATCTC........ t0471889 20 2
.......................................................................TTGAGCCGCGTCAATATCT......... t0670643 19 2
.......................................................................TTGAGCCGCGTCAATATCTCCT...... t0737107 22 2
........................................................................TGAGCCGCGTCAATATCTCC....... t0113497 20 8
........................................................................TGAGCCGCGTCAATATCTCCT...... t0706403 21 2
........................................................................TGAGCCGCGTCAATATCTC........ t1517054 19 1
.........................................................................GAGCCGCGTCAATATCTCC....... t1357858 19 1
>vvi-MIR171c
TGGTATTACGGGATATTGGTGCGGTTCAATAAGAAAGCAGTGCTCGCAATCTTTTTGAGTTCTGGTTTTTGATTGAGCCGTGCCAATATCACGTGTCATTGCT vvi-MIR171c 103
.((((.((((.((((((((..(((((((((.(((((.(((.(((((.((....))))))).))).))))).)))))))))..)))))))).))))....)))) structure -48.00
*********************************************************************TGATTGAGCCGTGCCAATATC************* vvi-miR171c 21
......TACGGGATATTGGTGCGGTTCAAT......................................................................... t0029268 24 35
.......ACGGGATATTGGTGCGGTTCA........................................................................... t0053838 21 17
.......ACGGGATATTGGTGCGGTTCAATA........................................................................ t0186869 24 5
.......ACGGGATATTGGTGCGGTTCAAT......................................................................... t0348939 23 3
........CGGGATATTGGTGCGGTTCAA.......................................................................... t0350736 21 3
.........GGGATATTGGTGCGGTTCAATA........................................................................ t2113881 22 1
..........GGATATTGGTGCGGTTCAATA........................................................................ t0023106 21 46
..........GGATATTGGTGCGGTTCAAT......................................................................... t0285612 20 3
..........GGATATTGGTGCGGTTCAATAAGA..................................................................... t0503190 24 2
............ATATTGGTGCGGTTCAATAAG...................................................................... t0119259 21 7
............ATATTGGTGCGGTTCAATAA....................................................................... t0122012 20 7
..............ATTGGTGCGGTTCAATAAGAA.................................................................... t1348378 21 1
...................................................................TTTGATTGAGCCGTGCCAATA............... t1610634 21 1
....................................................................TTGATTGAGCCGTGCCAATAT.............. t0021040 21 51
....................................................................TTGATTGAGCCGTGCCAATATC............. t0276377 22 3
.....................................................................TGATTGAGCCGTGCCAATATC............. t0002876 21 501
.....................................................................TGATTGAGCCGTGCCAATATCA............ t0085539 22 10
.....................................................................TGATTGAGCCGTGCCAATA............... t0086764 19 10
.....................................................................TGATTGAGCCGTGCCAATAT.............. t1900155 20 1
........................................................................TTGAGCCGTGCCAATATCACG.......... t0083719 21 11
........................................................................TTGAGCCGTGCCAATATCAC........... t0100244 20 9
>vvi-MIR171d
TAGATACACGAGATATTGATACGGTTCAATTAGAAAGCTGTGTTCTAAGTTAAGAACTCTGTTGTTTGATTGAGCCGTGCCAATATCACGTCCTACTTCT vvi-MIR171d 100
.......(((.(((((((.(((((((((((((((.(((.(.(((((......))))).).))).))))))))))))))).))))))).)))......... structure -38.60
******************************************************************TGATTGAGCCGTGCCAATATC************* vvi-miR171d 21
................................................................TTTGATTGAGCCGTGCCAATA............... t1610634 21 1
.................................................................TTGATTGAGCCGTGCCAATAT.............. t0021040 21 51
.................................................................TTGATTGAGCCGTGCCAATATC............. t0276377 22 3
..................................................................TGATTGAGCCGTGCCAATATC............. t0002876 21 501
..................................................................TGATTGAGCCGTGCCAATATCA............ t0085539 22 10
..................................................................TGATTGAGCCGTGCCAATA............... t0086764 19 10
..................................................................TGATTGAGCCGTGCCAATAT.............. t1900155 20 1
.....................................................................TTGAGCCGTGCCAATATCACG.......... t0083719 21 11
.....................................................................TTGAGCCGTGCCAATATCAC........... t0100244 20 9
>vvi-MIR171e
GGAAAGTAAGCGATGTTGGTGAGGTTCAATCCGAAGACGGATTTACGAAGAGCCGTAAAGAACGATCTCTGATTGAGCCGCGCCAATATCACTTTCTGCTAAG vvi-MIR171e 103
(((((((....((((((((((.(((((((((.((.((((..((((((......))))))...)).)))).))))))))).)))))))))))))))))...... structure -44.70
*********************************************************************TGATTGAGCCGCGCCAATATC************* vvi-miR171e 21
.......AAGCGATGTTGGTGAGGTTCA........................................................................... t0704352 21 2
..........CGATGTTGGTGAGGTTCAATC........................................................................ t0628780 21 2
.......................................................................ATTGAGCCGCGCCAATATCAC........... t0489117 21 2
........................................................................TTGAGCCGCGCCAATATCACT.......... t0026908 21 38
........................................................................TTGAGCCGCGCCAATATCAC........... t1197128 20 1
........................................................................TTGAGCCGCGCCAATATCACTT......... t2497434 22 1
>vvi-MIR171f
TTGAAGAAAGCGATGTTGGTGAGGTTCAATCTGAAGATTGATTTATGCTTGAATGTAAAAACTGATCTCAGATTGAGCCGCGCCAATATCACTTTTCTGTGGC vvi-MIR171f 103
.....(((((.((((((((((.((((((((((((.((((..(((.(((......))).)))..)))))))))))))))).)))))))))).)))))....... structure -45.90
************************************************************************TTGAGCCGCGCCAATATCACT********** vvi-miR171f 21
....AGAAAGCGATGTTGGTGAGGTTCA........................................................................... t1718679 24 1
.......AAGCGATGTTGGTGAGGTTCA........................................................................... t0704352 21 2
..........CGATGTTGGTGAGGTTCAATC........................................................................ t0628780 21 2
...........GATGTTGGTGAGGTTCAATCTGA..................................................................... t1115651 23 1
.............TGTTGGTGAGGTTCAATCTGA..................................................................... t1806963 21 1
.....................................................................AGATTGAGCCGCGCCAATATC............. t2064156 21 1
.......................................................................ATTGAGCCGCGCCAATATCAC........... t0489117 21 2
........................................................................TTGAGCCGCGCCAATATCACT.......... t0026908 21 38
........................................................................TTGAGCCGCGCCAATATCAC........... t1197128 20 1
........................................................................TTGAGCCGCGCCAATATCACTT......... t2497434 22 1
>vvi-MIR171i
GAAGAAGGTGGGGATGTTGGAATGGCTCAATCAAATCAAATCTCCCAAGGGTTTTGGGTCCTTTAATCTGATTGAGCCGTGCCAATATCATCATGTTCACTTC vvi-MIR171i 103
...(((.(((..((((((((.((((((((((((.((.(((...((((((...))))))...))).)).)))))))))))).))))))))..))).)))..... structure -44.90
********************************************************************TGATTGAGCCGTGCCAATATC************** vvi-miR171i 21
...........GGATGTTGGAATGGCTCAATCAAA.................................................................... t1737727 24 1
..............TGTTGGAATGGCTCAATCAAA.................................................................... t0118589 21 7
....................................................................TGATTGAGCCGTGCCAATATC.............. t0002876 21 501
....................................................................TGATTGAGCCGTGCCAATATCA............. t0085539 22 10
....................................................................TGATTGAGCCGTGCCAATA................ t0086764 19 10
....................................................................TGATTGAGCCGTGCCAATAT............... t1900155 20 1
>vvi-MIR172c
GTTTGCGGATGGAGCATCATCAAGATTCACAAGTATTGAGACTCAGTGCGTGGTGGTGATGGTGACTTTTGTGGTCCCTTCCTACACTCCGATGGCTCTTTGATGTGGGAATCTTGATGATGCTGCAGCGGCAATAAA vvi-MIR172c 138
..((((.(.((.((((((((((((((((.((.((...((((..((...((..(((..((.((.((((.....)))))).))...)))..)).))..))))..)).)).)))))))))))))))).)).).)))).... structure -57.90
***********************************************************************************************************GGAATCTTGATGATGCTGCAG********** vvi-miR172c 21
..........................................................................................................GGGAATCTTGATGATGCTGCA........... t0162534 21 5
>vvi-MIR172d
GTTAGCTGATGCAGCATCATCAAGATTCACACCCAATGGAAGGGCAGTGATGCAATCTCTGCCAAAGATTTTGAGATGAGAATCTTGATGATGCTGCATTCGCAGTGAA vvi-MIR172d 109
....((.(((((((((((((((((((((.((.((((......(((((.(((...))).))))).......))).).)).))))))))))))))))))))).))...... structure -52.22
****************************************************************************TGAGAATCTTGATGATGCTGCAT********** vvi-miR172d 23
............................................................................TGAGAATCTTGATGATGCTGC............ t0105594 21 8
..............................................................................AGAATCTTGATGATGCTGCAT.......... t0001164 21 1163
..............................................................................AGAATCTTGATGATGCTGCATT......... t0784371 22 2
..............................................................................AGAATCTTGATGATGCTGCA........... t1962906 20 1
...............................................................................GAATCTTGATGATGCTGCAT.......... t1566065 20 1
>vvi-MIR2111
GCAATATTGGGTCAGGATCGGGTAATCTGCATCCTGAGGTCTAGATAAGTATATCTCCGTTGCAGCTAGTCCTCTGGTTGCAGATTACTTCTTCCTCACTGCCAATGC vvi-MIR2111 108
....((((((((.((((..((((((((((((.((.((((.((((....(((.........)))..)))).)))).)).))))))))))))..)))).))..)))))). structure -44.90
**********************TAATCTGCATCCTGAGGTCTA***************************************************************** vvi-miR2111 21
********************************************************************GTCCTCTGGTTGCAGATTACT******************* vvi-miR2111* 21
......................TAATCTGCATCCTGAGGTCTA................................................................. t0003572 21 397
......................TAATCTGCATCCTGAGGTCT.................................................................. t0197175 20 5
......................TAATCTGCATCCTGAGGT.................................................................... t0537438 18 2
......................TAATCTGCATCCTGAGGTC................................................................... t1630487 19 1
.......................AATCTGCATCCTGAGGTCTA................................................................. t1059782 20 1
...................................................................AGTCCTCTGGTTGCAGATTAC.................... t1766069 21 1
....................................................................GTCCTCTGGTTGCAGATTACT................... t0049160 21 19
>vvi-MIR2950
TGGCTTACATGGGCTTGTGATGTATTCCATCTCTTGCACACTGGACCAGCGCTCCAGCTGCAGTTTGGTGTGCACGGGATGGAATACATCATGGATTCATGATGTGG vvi-MIR2950 107
.......((((((.(..((((((((((((((((.(((((((..(((((((......))))..)))..))))))).))))))))))))))))..).))))))...... structure -59.40
************************TTCCATCTCTTGCACACTGGA************************************************************** vvi-miR2950 21
*****************************************************************TGGTGTGCACGGGATGGAATA********************* vvi-miR2950* 21
.......................ATTCCATCTCTTGCACACTGGA.............................................................. t1679470 22 1
........................TTCCATCTCTTGCACACTGGA.............................................................. t0006568 21 201
.................................................................TGGTGTGCACGGGATGGAATA..................... t0011060 21 109
..................................................................GGTGTGCACGGGATGGAATA..................... t0539301 20 2
..................................................................GGTGTGCACGGGATGGAATAC.................... t0756648 21 2
>vvi-MIR319b
TGTGGAAGAAGGAGCTCTCTTTAGTCCAGTCCGAGACAGCTTCAAGGCTGATACGTGGCTGCTGACTCGTTGCTTCAAGAACTCATCACATAGGCCTGGAAAAGATGGATGGTTTTTTGATCCAACGATGCAGGAGCTGCGTTCAGTTATGGCTGTCACGTCTTGGACTGAAGGGAGCTCCCTTGTATTCCACA vvi-MIR319b 194
.((((((...(((((((((((((((((((..((.(((((((....((((((.(((..(((.(((..((((((..(((((((..((((.(((.............)))))))..)))))))..))))))..))).)))..)))))))))..))))))).))..)))))))))))))))))))......)))))). structure -102.82
******************************************************************************************************************************************************************TTGGACTGAAGGGAGCTCCCT*********** vvi-miR319b 21
.......................................................................................................................ATCCAACGATGCAGGAGCTGCG..................................................... t0144034 22 6
.......................................................................................................................ATCCAACGATGCAGGAGCT........................................................ t0454451 19 2
........................................................................................................................TCCAACGATGCAGGAGCTGCG..................................................... t1799499 21 1
.............................................................................................................................................TTCAGTTATGGCTGTCACGTC................................ t0865175 21 1
.................................................................................................................................................................CTTGGACTGAAGGGAGCTCCCT........... t0385902 22 3
.................................................................................................................................................................CTTGGACTGAAGGGAGCTCCC............ t0510510 21 2
..................................................................................................................................................................TTGGACTGAAGGGAGCTCCC............ t0061662 20 15
..................................................................................................................................................................TTGGACTGAAGGGAGCTCCCT........... t0183171 21 5
>vvi-MIR319c
TTACATTGAAGAGAGCTTTCTTCAGTCCACTCATGGGTGGCAGTAGGATTGAATTAGCTGCCGACTCATTCATCCAAATACTGTGTTAAGGACTACCCAGTAAATGATTGAATGATGCGGGAGACAAATTGGATCTTAAGCTCCCTGTGCTTGGACTGAAGGGAGCTCCCTTCACTGCAATC vvi-MIR319c 182
...((.(((((.(((((..((((((((((..((((((..((..(((((((.((((.(((.(((..(((((((..((..(((((.((........)).)))))..))..)))))))..))).)).).)))).))))))).))..))))))..))))))))))..))))).))))).))..... structure -83.40
******************************************************************************************************************************************************TTGGACTGAAGGGAGCTCCCT*********** vvi-miR319c 21
...........AGAGCTTTCTTCAGTCCACTC...................................................................................................................................................... t1049624 21 1
...........................CACTCATGGGTGGCAGTAGGAT..................................................................................................................................... t0866326 22 1
............................ACTCATGGGTGGCAGTAGGAT..................................................................................................................................... t0107190 21 8
............................ACTCATGGGTGGCAGTAGG....................................................................................................................................... t1748718 19 1
................................ATGGGTGGCAGTAGGATTGAA................................................................................................................................. t1062063 21 1
.................................TGGGTGGCAGTAGGATTGAATT............................................................................................................................... t0095864 22 9
......................................................TAGCTGCCGACTCATTCATCCA.......................................................................................................... t0022860 22 46
......................................................TAGCTGCCGACTCATTCATCC........................................................................................................... t0065349 21 14
.......................................................AGCTGCCGACTCATTCATCC........................................................................................................... t0005098 20 270
.......................................................AGCTGCCGACTCATTCATCCA.......................................................................................................... t0006126 21 217
.......................................................AGCTGCCGACTCATTCATC............................................................................................................ t0190565 19 5
.......................................................AGCTGCCGACTCATTCATCCAA......................................................................................................... t0445936 22 2
.......................................................AGCTGCCGACTCATTCATCCAAA........................................................................................................ t1821323 23 1
.................................................................................TGTGTTAAGGACTACCCAGT................................................................................. t1877035 20 1
........................................................................................................TGATTGAATGATGCGGGAGAC......................................................... t0187620 21 5
..........................................................................................................ATTGAATGATGCGGGAGACAA....................................................... t0000798 21 1633
..........................................................................................................ATTGAATGATGCGGGAGACA........................................................ t0003696 20 384
..........................................................................................................ATTGAATGATGCGGGAGACAAA...................................................... t0009038 22 138
..........................................................................................................ATTGAATGATGCGGGAGACAAAT..................................................... t0011347 23 106
..........................................................................................................ATTGAATGATGCGGGAGAC......................................................... t0058917 19 16
..........................................................................................................ATTGAATGATGCGGGAGA.......................................................... t0619093 18 2
..........................................................................................................ATTGAATGATGCGGGAGACAAATT.................................................... t0733046 24 2
...........................................................................................................TTGAATGATGCGGGAGACAAAT..................................................... t0026800 22 38
...........................................................................................................TTGAATGATGCGGGAGACAA....................................................... t0082709 20 11
...........................................................................................................TTGAATGATGCGGGAGACAAA...................................................... t0135863 21 7
...........................................................................................................TTGAATGATGCGGGAGACA........................................................ t0364942 19 3
............................................................................................................TGAATGATGCGGGAGACAAAT..................................................... t0856900 21 1
............................................................................................................TGAATGATGCGGGAGACAAA...................................................... t1515510 20 1
............................................................................................................TGAATGATGCGGGAGACAA....................................................... t2195345 19 1
................................................................................................................TGATGCGGGAGACAAATTGGATC............................................... t1413092 23 1
..........................................................................................................................................AGCTCCCTGTGCTTGGACTG........................ t2224839 20 1
...........................................................................................................................................GCTCCCTGTGCTTGGACTGA....................... t1809390 20 1
...................................................................................................................................................TGCTTGGACTGAAGGGAGCTC.............. t0140613 21 6
...................................................................................................................................................TGCTTGGACTGAAGGGAG................. t0773541 18 2
...................................................................................................................................................TGCTTGGACTGAAGGGAGC................ t1736535 19 1
...................................................................................................................................................TGCTTGGACTGAAGGGAGCT............... t2340351 20 1
.....................................................................................................................................................CTTGGACTGAAGGGAGCTCCCT........... t0385902 22 3
.....................................................................................................................................................CTTGGACTGAAGGGAGCTCCC............ t0510510 21 2
......................................................................................................................................................TTGGACTGAAGGGAGCTCCC............ t0061662 20 15
......................................................................................................................................................TTGGACTGAAGGGAGCTCCCT........... t0183171 21 5
>vvi-MIR319f
AGTGGTTTAAGAGAGCTTCCTTCAGTCCACTCATGGATGGGTTAGGGGTTTGGATTAGCTGCCGACTCATTCATTCAAACACAGTAGAATGGAAATGGAGTTTACTACTGTGAATGTGTGAATGATGCGGGAGGTAAATTTCATCCTTTTCTTGTCTGTGCTTGGACTGAAGGGAGCTCCCTTCTACTGTTTT vvi-MIR319f 193
(((((...(((.(((((((((((((((((..((((((..((..((((((..((.(((.((.(((..((((((((.((..((((((((....(((......))).))))))))..)).))))))))..))).)).))).))..))))))..))..))))))..))))))))))))))))).))))))))..... structure -88.70
*****************************************************************************************************************************************************************TTGGACTGAAGGGAGCTCCCT*********** vvi-miR319f 21
................................ATGGATGGGTTAGGGGTTT.............................................................................................................................................. t1199526 19 1
........................................................AGCTGCCGACTCATTCATTCA.................................................................................................................... t0010389 21 117
........................................................AGCTGCCGACTCATTCATTC..................................................................................................................... t0061495 20 15
........................................................AGCTGCCGACTCATTCATTCAA................................................................................................................... t0086441 22 10
........................................................AGCTGCCGACTCATTCATTCAAA.................................................................................................................. t0187028 23 5
..................................................................................................................TGTGTGAATGATGCGGGAGGTAA........................................................ t0431891 23 2
..................................................................................................................TGTGTGAATGATGCGGGAGGT.......................................................... t2299672 21 1
....................................................................................................................TGTGAATGATGCGGGAGGTAA........................................................ t0004754 21 294
....................................................................................................................TGTGAATGATGCGGGAGGTA......................................................... t0096637 20 9
....................................................................................................................TGTGAATGATGCGGGAGGTAAA....................................................... t0149081 22 6
....................................................................................................................TGTGAATGATGCGGGAGGTAAAT...................................................... t2131809 23 1
..........................................................................................................................................................TCTGTGCTTGGACTGAAGGGA.................. t0089784 21 10
..............................................................................................................................................................TGCTTGGACTGAAGGGAGCTC.............. t0140613 21 6
..............................................................................................................................................................TGCTTGGACTGAAGGGAG................. t0773541 18 2
..............................................................................................................................................................TGCTTGGACTGAAGGGAGC................ t1736535 19 1
..............................................................................................................................................................TGCTTGGACTGAAGGGAGCT............... t2340351 20 1
................................................................................................................................................................CTTGGACTGAAGGGAGCTCCCT........... t0385902 22 3
................................................................................................................................................................CTTGGACTGAAGGGAGCTCCC............ t0510510 21 2
.................................................................................................................................................................TTGGACTGAAGGGAGCTCCC............ t0061662 20 15
.................................................................................................................................................................TTGGACTGAAGGGAGCTCCCT........... t0183171 21 5
>vvi-MIR319g
GAACAGCTGAAGAGCTCCTTTTAGTCCAATAAAGAGGGCTGAGGGGCGGCCAGAGCTGCCATCTCATGCACTTGGCTATGCTTATTCTTTTCTCAATCAATTCGGTTCGAGTATGGCTGTGGAGTGACAAATGCTAAGTTTAGCCTGATGCATGACATGGGAGCAACTCCTCCGCACGCTTTGCCCACTCATTGGACTGAAGGGAGCTCCCAGGGCAGATCT vvi-MIR319g 222
.....(((...(((((((((((((((((((..((.((((.(((.(((((..((.(((.((((.(((((((...(((((.(((((.((.((((.((..(((((((...))))).))..)).)))).)).......))))).)))))...))))))).)))).)))..))...)))).).))).)))).)).)))))))))))))))))))....)))...... structure -96.00
***********************************************************************************************************************************************************************************************TTGGACTGAAGGGAGCTCCCA********** vvi-miR319g 21
..................................................................................................................................................GATGCATGACATGGGAGCAACT...................................................... t0692789 22 2
...............................................................................................................................................................................................TTGGACTGAAGGGAGCTCCC........... t0061662 20 15
>vvi-MIR3623
AAGAATTTTGATGATCTTCACAAGTTCATCCAAGCACCATCTAAAGCTCAAACAGGCCTACGGTTTTCTTCAAAACTAGGCTTATTCATGATGGTGCTTGGACGAATTTGCTAAGAACATTAAGTTCTT vvi-MIR3623 129
((((((((.((((.((((..(((((((.(((((((((((((............((((((..((((((....))))))))))))......))))))))))))).)))))))..)))).)))))))))))) structure -50.77
*****************TCACAAGTTCATCCAAGCACCA****************************************************************************************** vvi-miR3623* 22
*******************************************************************************************TGGTGCTTGGACGAATTTGCTA**************** vvi-miR3623 22
.................TCACAAGTTCATCCAAGCACCA.......................................................................................... t0000170 22 6144
.................TCACAAGTTCATCCAAGCACC........................................................................................... t0002862 21 502
.................TCACAAGTTCATCCAAGCACCAT......................................................................................... t0017651 23 63
.................TCACAAGTTCATCCAAGCAC............................................................................................ t0046344 20 20
.................TCACAAGTTCATCCAAGCACCATC........................................................................................ t0047844 24 20
.................TCACAAGTTCATCCAAGCA............................................................................................. t0249280 19 4
.................TCACAAGTTCATCCAAGC.............................................................................................. t1689245 18 1
..................CACAAGTTCATCCAAGCACCA.......................................................................................... t0021859 21 49
..................CACAAGTTCATCCAAGCACCATC........................................................................................ t0557696 23 2
..................CACAAGTTCATCCAAGCACC........................................................................................... t0601041 20 2
..................CACAAGTTCATCCAAGCACCAT......................................................................................... t2344365 22 1
...................ACAAGTTCATCCAAGCACCAT......................................................................................... t0001475 21 941
...................ACAAGTTCATCCAAGCACCATC........................................................................................ t0002629 22 543
...................ACAAGTTCATCCAAGCACCA.......................................................................................... t0029304 20 35
...................ACAAGTTCATCCAAGCACCATCTA...................................................................................... t0054876 24 17
...................ACAAGTTCATCCAAGCACCATCT....................................................................................... t0107541 23 8
...................ACAAGTTCATCCAAGCAC............................................................................................ t1284513 18 1
...................ACAAGTTCATCCAAGCACC........................................................................................... t1885320 19 1
....................CAAGTTCATCCAAGCACCATC........................................................................................ t0392323 21 3
....................CAAGTTCATCCAAGCACCAT......................................................................................... t0440787 20 2
....................CAAGTTCATCCAAGCACCATCTAA..................................................................................... t0976122 24 1
......................AGTTCATCCAAGCACCATCTA...................................................................................... t0473223 21 2
......................................................................................CATGATGGTGCTTGGACGAATTT.................... t2040859 23 1
.........................................................................................GATGGTGCTTGGACGAATTTGCTA................ t0099041 24 9
...........................................................................................TGGTGCTTGGACGAATTTGCTA................ t0000209 22 5066
...........................................................................................TGGTGCTTGGACGAATTTGCT................. t0003198 21 451
...........................................................................................TGGTGCTTGGACGAATTTGCTAA............... t0018013 23 61
...........................................................................................TGGTGCTTGGACGAATTTGC.................. t0038964 20 25
...........................................................................................TGGTGCTTGGACGAATTTG................... t0479266 19 2
............................................................................................GGTGCTTGGACGAATTTGCTA................ t0067706 21 13
............................................................................................GGTGCTTGGACGAATTTGCT................. t0312630 20 3
.............................................................................................GTGCTTGGACGAATTTGCT................. t0039223 19 25
.............................................................................................GTGCTTGGACGAATTTGCTA................ t0068793 20 13
.............................................................................................GTGCTTGGACGAATTTGCTAAG.............. t0120230 22 7
.............................................................................................GTGCTTGGACGAATTTGCTAA............... t0290551 21 3
.............................................................................................GTGCTTGGACGAATTTGC.................. t0732951 18 2
.............................................................................................GTGCTTGGACGAATTTGCTAAGA............. t0988563 23 1
..............................................................................................TGCTTGGACGAATTTGCTAAG.............. t0022295 21 48
..............................................................................................TGCTTGGACGAATTTGCTA................ t0229469 19 4
..............................................................................................TGCTTGGACGAATTTGCTAA............... t0621242 20 2
..............................................................................................TGCTTGGACGAATTTGCTAAGA............. t2333506 22 1
...............................................................................................GCTTGGACGAATTTGCTAAG.............. t0396777 20 2
>vvi-MIR3624
GGGTAGTATGCTGCTGTCTTTAGAATATCTGGATGAAGTTTATCTCTGCAAGGTGGCAAGAACATCAAGAGTACTATGGTGGCTTCTCTGCTGGGTTAAGGCTTCTTCTGGGGTGATTTGATATCAATACTCTTGATGGTTTTGCCACCTTTGCAGATCATGAGCTCCATTCTCAGCTTCTCAGGGCAGCAGCATACTACTT vvi-MIR3624 202
.(((((((((((((((((((.((((.....(((((.(((((((.(((((((((((((((((.(((((((((((.......(((......)))..(((((((((((....)))))..)))))).....))))))))))).)))))))))).)))))))..))))))).))))).....)))).))))))))))))))))))). structure -98.90
***TAGTATGCTGCTGTCTTTAGA********************************************************************************************************************************************************************************** vvi-miR3624* 21
************************************************************************************************************************************************************************************TCAGGGCAGCAGCATACTACT* vvi-miR3624 21
.................................................AAGGTGGCAAGAACATCAAG..................................................................................................................................... t1697825 20 1
..................................................................................................................................................ACCTTTGCAGATCATGAGCTCCA................................. t0720381 23 2
..................................................................................................................................................ACCTTTGCAGATCATGAGCTCC.................................. t0866199 22 1
..................................................................................................................................................ACCTTTGCAGATCATGAGCT.................................... t1236480 20 1
..................................................................................................................................................ACCTTTGCAGATCATGAGC..................................... t2167658 19 1
...................................................................................................................................................CCTTTGCAGATCATGAGCTCCA................................. t0190499 22 5
...................................................................................................................................................................................CTCAGGGCAGCAGCATACTACT. t0333877 22 3
...................................................................................................................................................................................CTCAGGGCAGCAGCATACTAC.. t2486839 21 1
....................................................................................................................................................................................TCAGGGCAGCAGCATACTACT. t0000718 21 1812
....................................................................................................................................................................................TCAGGGCAGCAGCATACTAC.. t0184584 20 5
....................................................................................................................................................................................TCAGGGCAGCAGCATACTACTT t0888859 22 1
.....................................................................................................................................................................................CAGGGCAGCAGCATACTACT. t2431563 20 1
>vvi-MIR3625
CAAGAAGACTATACCTTATACATCAGTTTTGGCTTCCAGCAGTCATCTCCAAGGTGGAGCAAAACTTGATTGCCCTTGCTGAATTGATCTGCTCCTCCCGGGAGATGACTACTGGAAGCCAAAACTCGTATTTGTGTGTGTGTATGCTCTGTTTG vvi-MIR3625 155
((((.(((.((((((.((((((.((((((((((((((((.((((((((((..((.((((((....(..(((((....))..)))..)..)))))).))..)))))))))).))))))))))))))).)....)))))).).))))).))).)))) structure -72.30
*********************************TTCCAGCAGTCATCTCCAAGG***************************************************************************************************** vvi-miR3625* 21
**************************************************************************************************CGGGAGATGACTACTGGAAGC************************************ vvi-miR3625 21
.................................TTCCAGCAGTCATCTCCAAGG..................................................................................................... t0290939 21 3
.................................TTCCAGCAGTCATCTCCAAGGT.................................................................................................... t1259568 22 1
..................................TCCAGCAGTCATCTCCAAGG..................................................................................................... t1046053 20 1
...............................................................................................TCCCGGGAGATGACTACTGGA....................................... t0017708 21 62
...............................................................................................TCCCGGGAGATGACTACTG......................................... t0092146 19 10
...............................................................................................TCCCGGGAGATGACTACT.......................................... t0312069 18 3
.................................................................................................CCGGGAGATGACTACTGGAAG..................................... t0175227 21 5
..................................................................................................CGGGAGATGACTACTGGAAGC.................................... t0020297 21 53
..................................................................................................CGGGAGATGACTACTGGAAG..................................... t0022173 20 48
..................................................................................................CGGGAGATGACTACTGGAAGCC................................... t0089125 22 10
...................................................................................................GGGAGATGACTACTGGAAGC.................................... t0372147 20 3
......................................................................................................AGATGACTACTGGAAGCCAAA................................ t2219964 21 1
.........................................................................................................TGACTACTGGAAGCCAAAACT............................. t0062125 21 15
>vvi-MIR3626
GCCTTCACCGGTAGTCGCTGTGAAATTGAAGTATAGTTTGCGCTATTCCAATGGACAGTGCAAACTATACTTCAATTTCACAGCGACCACTGGTGAAGGC vvi-MIR3626 100
((((((((((((.(((((((((((((((((((((((((((((((.(((....))).))))))))))))))))))))))))))))))).)))))))))))) structure -76.70
*********GGTAGTCGCTGTGAAATTGAA********************************************************************** vvi-miR3626 21
*********************************************************************CTTCAATTTCACAGCGACCAC********** vvi-miR3626* 21
....TCACCGGTAGTCGCTGTGAAA........................................................................... t0341782 21 3
.......CCGGTAGTCGCTGTGAAATTG........................................................................ t0286142 21 3
.......CCGGTAGTCGCTGTGAAATT......................................................................... t2571227 20 1
........CGGTAGTCGCTGTGAAATTGA....................................................................... t0083334 21 11
........CGGTAGTCGCTGTGAAATTG........................................................................ t1494192 20 1
.........GGTAGTCGCTGTGAAATTGAA...................................................................... t0161045 21 6
.........GGTAGTCGCTGTGAAATTGA....................................................................... t1521820 20 1
...........TAGTCGCTGTGAAATTGAAGT.................................................................... t2215149 21 1
............AGTCGCTGTGAAATTGAAGTA................................................................... t2002434 21 1
..............TCGCTGTGAAATTGAAGTATA................................................................. t0426108 21 2
...................................................................TACTTCAATTTCACAGCGACC............ t0778941 21 2
....................................................................ACTTCAATTTCACAGCGACCA........... t2252066 21 1
......................................................................TTCAATTTCACAGCGACCACT......... t0850433 21 1
......................................................................TTCAATTTCACAGCGACCAC.......... t1164207 20 1
.........................................................................AATTTCACAGCGACCACTGGT...... t1248937 21 1
..........................................................................ATTTCACAGCGACCACTGGTG..... t0309100 21 3
...........................................................................TTTCACAGCGACCACTGGTGA.... t0337907 21 3
>vvi-MIR3629a
TTTTTTTTTCCCGCATTTTCTCAGCAGCCAAGCAGAGTGTGGGGTTTAAGAGATTATCGACTTGGATTGTGCTGCTAGTTGCTGCACATTTTCTGGGTTTCAAGTGGTTCCAACTGGGTTTGGATTTGTATCTCTCCGTTTATCACTTAGTTTGGCTGCTGAGAAAATGTAGGAAAAAGAAA vvi-MIR3629a 182
.((((((((((..((((((((((((((((((((.(((((.(.((....(((((.....((((..((.(((((.((.....)).)))))...))..))))....(..(.(((((......))))).)..).))))))).)....))))).))))))))))))))))))))..)))))))))). structure -83.30
***********CGCATTTTCTCAGCAGCCAAG****************************************************************************************************************************************************** vvi-miR3629a* 21
*********************************************************************************************************************************************************GGCTGCTGAGAAAATGTAGGA******** vvi-miR3629a 21
..TTTTTTTCCCGCATTTTCTCA............................................................................................................................................................... t0633164 21 2
...TTTTTTCCCGCATTTTCTCAG.............................................................................................................................................................. t1306342 21 1
....TTTTTCCCGCATTTTCTCAGC............................................................................................................................................................. t2416940 21 1
.......TTCCCGCATTTTCTCAGCAGC.......................................................................................................................................................... t0330098 21 3
...........CGCATTTTCTCAGCAGCCAAG...................................................................................................................................................... t0404285 21 2
...........CGCATTTTCTCAGCAGCCAA....................................................................................................................................................... t2027419 20 1
......................................................................................................................................................TTTGGCTGCTGAGAAAATGTAGGA........ t1311759 24 1
.......................................................................................................................................................TTGGCTGCTGAGAAAATGTAGGA........ t1183911 23 1
.......................................................................................................................................................TTGGCTGCTGAGAAAATGTAGGAA....... t1712147 24 1
........................................................................................................................................................TGGCTGCTGAGAAAATGTAGGA........ t0042291 22 23
........................................................................................................................................................TGGCTGCTGAGAAAATGTAGG......... t0045165 21 21
........................................................................................................................................................TGGCTGCTGAGAAAATGTAG.......... t1837435 20 1
.........................................................................................................................................................GGCTGCTGAGAAAATGTAGGA........ t0128830 21 7
.........................................................................................................................................................GGCTGCTGAGAAAATGTAGG......... t2465084 20 1
>vvi-MIR3629b
TTTGTTTTCGTCCGGTTTCTCAGCAACCAAACAGGGTTCATTCGATTTTGAAATTCCTACATCGGATGCTGGGTGTTGGCTGCTGAGAAAATGTAGGAAGAGGGA vvi-MIR3629b 105
....(((((.(((..((((((((((.((((.(((....((((((((...(......)...)))))))))))....)))).)))))))))).....))).))))). structure -35.30
*****************************************************************************GGCTGCTGAGAAAATGTAGGA******* vvi-miR3629b 21
...............................................................GGATGCTGGGTGTTGGCTGCT..................... t1944446 21 1
...........................................................................TTGGCTGCTGAGAAAATGTAGGA....... t1183911 23 1
...........................................................................TTGGCTGCTGAGAAAATGTAGGAA...... t1712147 24 1
............................................................................TGGCTGCTGAGAAAATGTAGGA....... t0042291 22 23
............................................................................TGGCTGCTGAGAAAATGTAGG........ t0045165 21 21
............................................................................TGGCTGCTGAGAAAATGTAG......... t1837435 20 1
.............................................................................GGCTGCTGAGAAAATGTAGGA....... t0128830 21 7
.............................................................................GGCTGCTGAGAAAATGTAGG........ t2465084 20 1
>vvi-MIR3629c
TCTGTTTGGCTGCTGAGAAAATGTAGGAAAAGCGATGAAGCTTGAGGACATAAAAATAGGTTGGGTTTGAGACGGCTGTTGCCCTCTTTCCTTTTCCTTTCATTTCTCAGTAACCAAAGGGA vvi-MIR3629c 122
(((.(((((.((((((((((.((.((((((((.((..(((((..(...............)..)))))((((.(((....))).))))))))))))))..)))))))))))).))))).))) structure -43.76
*******GGCTGCTGAGAAAATGTAGGA********************************************************************************************** vvi-miR3629c 21
....TTTGGCTGCTGAGAAAATGTAGGA.............................................................................................. t1311759 24 1
.....TTGGCTGCTGAGAAAATGTAGGA.............................................................................................. t1183911 23 1
.....TTGGCTGCTGAGAAAATGTAGGAA............................................................................................. t1712147 24 1
......TGGCTGCTGAGAAAATGTAGGA.............................................................................................. t0042291 22 23
......TGGCTGCTGAGAAAATGTAGG............................................................................................... t0045165 21 21
......TGGCTGCTGAGAAAATGTAG................................................................................................ t1837435 20 1
.......GGCTGCTGAGAAAATGTAGGA.............................................................................................. t0128830 21 7
.......GGCTGCTGAGAAAATGTAGG............................................................................................... t2465084 20 1
>vvi-MIR3630
CAGTATGGTTGTGCAAGTGACGATATCAGACAGGGACATCAGCACCTCCAATGGAGAATGATGATTTGTCTTTGGGAATCTCTCTGATGCACAAGCATATTG vvi-MIR3630 102
(((((((.(((((((((.((.(((.((...(((((((((((.((.((((...))))..)).)))..)))))))).))))))).))..))))))).))))))) structure -36.90
***********TGCAAGTGACGATATCAGACA********************************************************************** vvi-miR3630 21
**********************************************************************TTTGGGAATCTCTCTGATGCAC********** vvi-miR3630* 22
..........GTGCAAGTGACGATATCAGACAG..................................................................... t0911690 23 1
...........TGCAAGTGACGATATCAGACAGGG................................................................... t0562344 24 2
...........TGCAAGTGACGATATCAGAC....................................................................... t0933613 20 1
...........TGCAAGTGACGATATCAGACAG..................................................................... t1153087 22 1
...........TGCAAGTGACGATATCAGACAGG.................................................................... t1606611 23 1
............GCAAGTGACGATATCAGACAGG.................................................................... t0022756 22 46
............GCAAGTGACGATATCAGACAGGG................................................................... t0065400 23 14
............GCAAGTGACGATATCAGACAG..................................................................... t0148027 21 6
............GCAAGTGACGATATCAGACA...................................................................... t0240991 20 4
............GCAAGTGACGATATCAGACAGGGA.................................................................. t0243348 24 4
............GCAAGTGACGATATCAGACAGGGAC................................................................. t0363925 25 3
.......................................................................TTGGGAATCTCTCTGATGCAC.......... t1994427 21 1
.........................................................................GGGAATCTCTCTGATGCAC.......... t0270603 19 3
>vvi-MIR3631a
AGGTGGTGTTTGGTCTTTGGTTGAATAGAAAAAGTCAAAATATTTGGCTTTTTCTATTCAGCTAAAAGTAACATGTTGACATCATCCAATATAATTAAACTGAACCTATTGATAACAAGTTCATTTTAGCTATATTGGATGATGTCAACAAGTTACTTTTAACTGAATAGAAAAAGCCAAATATTTTGGCTTTTTCTATTTAGCCAAAAAACAAACACCACCT vvi-MIR3631a 223
((((((((((((...((((((((((((((((((((((((((((((((((((((((((((((.((((((((((.((((((((((((((((((((.(((((.(((((...(((....)))))))).))))).)))))))))))))))))))).)))))))))).))))))))))))))))))))))))))))))))))))))))))))))...)))))))))))) structure -137.80
***********************************************************************CATGTTGACATCATCCAATATA********************************************************************************************************************************** vvi-miR3631a 22
**********************************************************************************************************************************TATATTGGATGATGTCAACAA************************************************************************ vvi-miR3631a* 21
...............................................................AAAAGTAACATGTTGACATCA........................................................................................................................................... t1137157 21 1
.......................................................................CATGTTGACATCATCCAATATA.................................................................................................................................. t0149547 22 6
........................................................................ATGTTGACATCATCCAATATA.................................................................................................................................. t0535306 21 2
.........................................................................TGTTGACATCATCCAATATAA................................................................................................................................. t1071569 21 1
..........................................................................................ATAATTAAACTGAACCTATTGATA............................................................................................................. t1804516 24 1
.............................................................................................................................TTAGCTATATTGGATGATGTCAAC.......................................................................... t1881007 24 1
..................................................................................................................................TATATTGGATGATGTCAACAA........................................................................ t2066878 21 1
...................................................................................................................................ATATTGGATGATGTCAACAAG....................................................................... t0021386 21 50
...................................................................................................................................ATATTGGATGATGTCAACAAGTTA.................................................................... t1334329 24 1
....................................................................................................................................TATTGGATGATGTCAACAAG....................................................................... t0217631 20 4
....................................................................................................................................TATTGGATGATGTCAACAAGTTAC................................................................... t1729180 24 1
.....................................................................................................................................ATTGGATGATGTCAACAAGTTACT.................................................................. t0094702 24 9
.....................................................................................................................................ATTGGATGATGTCAACAAGTT..................................................................... t2409261 21 1
......................................................................................................................................TTGGATGATGTCAACAAGTTACTT................................................................. t0456275 24 2
>vvi-MIR3631b
GTGGTGTTTGTTTTTTATTTTTTCTATTCAGCTAAAAGTAACATGTTGACATCATCCAATATAACTAAACTGAACCTATTGATAACAAGTTCATTTTAGCTATGTTGGATGATGTCAATAAGTTACTTTTAACTAAATAAAAAAAGCCAAAAAACAAACACCAC vvi-MIR3631b 164
((((((((((((((((.((((((.((((.((.((((((((((.((((((((((((((((((((.(((((.(((((...(((....)))))))).))))).)))))))))))))))))))).)))))))))).)).)))).))))))..)))))))))))))))) structure -75.30
*****************************************CATGTTGACATCATCCAATATA***************************************************************************************************** vvi-miR3631b 22
******************************************************************************************************TGTTGGATGATGTCAATAAGT***************************************** vvi-miR3631b* 21
.................................AAAAGTAACATGTTGACATCA.............................................................................................................. t1137157 21 1
.........................................CATGTTGACATCATCCAATATA..................................................................................................... t0149547 22 6
..........................................ATGTTGACATCATCCAATATA..................................................................................................... t0535306 21 2
...........................................TGTTGACATCATCCAATATAA.................................................................................................... t1071569 21 1
..............................................................AACTAAACTGAACCTATTGATAAC.............................................................................. t2353226 24 1
...............................................................ACTAAACTGAACCTATTGATAACA............................................................................. t1949858 24 1
................................................................CTAAACTGAACCTATTGATAACAA............................................................................ t1896920 24 1
........................................................................................GTTCATTTTAGCTATGTTGGATGA.................................................... t0596581 24 2
.........................................................................................TTCATTTTAGCTATGTTGGATGAT................................................... t2204261 24 1
............................................................................................ATTTTAGCTATGTTGGATGATGTC................................................ t0270516 24 3
.............................................................................................TTTTAGCTATGTTGGATGATGTCA............................................... t0302000 24 3
..............................................................................................TTTAGCTATGTTGGATGATGT................................................. t1388076 21 1
...............................................................................................TTAGCTATGTTGGATGATGTC................................................ t0812729 21 1
................................................................................................TAGCTATGTTGGATGATGTCA............................................... t0034055 21 29
....................................................................................................TATGTTGGATGATGTCAATAAG.......................................... t0087563 22 10
....................................................................................................TATGTTGGATGATGTCAATAA........................................... t0235470 21 4
.....................................................................................................ATGTTGGATGATGTCAATAAG.......................................... t0054910 21 17
......................................................................................................TGTTGGATGATGTCAATAAG.......................................... t0277831 20 3
........................................................................................................TTGGATGATGTCAATAAGT......................................... t1887730 19 1
.........................................................................................................TGGATGATGTCAATAAGTTAC...................................... t0284896 21 3
>vvi-MIR3631c
TAGATAAATAAATGCAAATTTTAGTAAGTACTTTTCTTAATAAGTTCTAATAAATATAAATTTAGGTGGTGTTTTTTTTTTGTCTGAATATAAAAGACTAAAATATTTGACTTTTTATATTTAGTTAAAAGTAACATGTTGACATCATCCAATATAACTAAACTCAACATATTAATAATAAGTTCACTTTAATCATATTGGATGATATCAACAAGTTACTTTTAACTGAATAAAAAATACTAAAATATTTTGATTTTTTCTAATTCAATCAAAAAACAAATACCACCTTAATTAACCATTTAAGATGTATTTTCTTATTTTTATTTATTTTTTTA vvi-MIR3631c 335
((((.(((((((((.((((...((.((((((...((((((...(((............((((.(((((((((((.(((((((..(((((..((((((.((((((((((....((((.((((((((((((((((((.((((((.((((((((((((.(.((((.(.(((.(((.....))).))).).)))).).)))))))))))).)))))).)))))))))))))))))).)))).....)))))))))).))))))...)))))..))))))).))))))))))).)))))))...)))))).)))))).)).)))).))))))))).)))) structure -98.10
**************************************************************************************************************************************CATGTTGACATCATCCAATATA*********************************************************************************************************************************************************************************** vvi-miR3631c 22
..............................................................................................................................AAAAGTAACATGTTGACATCA............................................................................................................................................................................................ t1137157 21 1
......................................................................................................................................CATGTTGACATCATCCAATATA................................................................................................................................................................................... t0149547 22 6
.......................................................................................................................................ATGTTGACATCATCCAATATA................................................................................................................................................................................... t0535306 21 2
........................................................................................................................................TGTTGACATCATCCAATATAA.................................................................................................................................................................................. t1071569 21 1
>vvi-MIR3631d
TAAAAGTAACCTATTAATATCAACCAACATAATTAAAAGTGAACTTGTTATTATCAATAAGTTTAGTTTAGTTATATTTATTGATATTAATAAGTTACTTTTAACGGAATAGGAAAAACTAAGGTGATGTTTGTTTTTAGTTTTTTCTATTCAGATAAAAGTAACATGTTGACATCATCCAATATAATTAAACTGAACATATAACAAGTTCATTTTAATTATGTTGGATAATATCAATAGATTACTTTTA vvi-MIR3631d 250
(((((((((.(((((.((((...(((((((((((((((.((((((((((((.........((((((((((((((((((...((((.((((((.((((((((((.(.((((((((((((((((((..........)))))))))))))))))).).)))))))))).)))))).))))...))))))))))))))))))..)))))))))))))))))))))))))))...)))).))))).))))))))) structure -97.90
********************************************************************************************************************************************************************CATGTTGACATCATCCAATATA**************************************************************** vvi-miR3631d 22
............................................................................................................................................................AAAAGTAACATGTTGACATCA......................................................................... t1137157 21 1
....................................................................................................................................................................CATGTTGACATCATCCAATATA................................................................ t0149547 22 6
.....................................................................................................................................................................ATGTTGACATCATCCAATATA................................................................ t0535306 21 2
......................................................................................................................................................................TGTTGACATCATCCAATATAA............................................................... t1071569 21 1
>vvi-MIR3632
GTGTAGGAGAAAGTAAAGGGAGAGTGAGAGAATGGGGAGCGTCTGGATTGGGGGCCGATGGAAAGGGTCCCTAAACATTTGAAGATGTGTGAAGATACCTTTCCCAGACCCCCAATACCAAAGGCTTCCCACCTTCCCATCCCTTCCTTCTCTCTGCAT vvi-MIR3632 159
(((((((((((.(..((((((..(..((.(..((((((((.(.(((((((((((.(...((((((((((.....(((((....))))).....))).)))))))..).)))))))).))).).)))))))))))..)..))))))).))))).)))))) structure -72.00
********************************************GGATTGGGGGCCGATGGAAAGG********************************************************************************************* vvi-miR3632* 22
***************************************************************************************************TTTCCCAGACCCCCAATACCAA************************************** vvi-miR3632 22
...................GAGAGTGAGAGAATGGGGAGC....................................................................................................................... t1693949 21 1
....................AGAGTGAGAGAATGGGGAGCGTCT................................................................................................................... t0099665 24 9
....................AGAGTGAGAGAATGGGGAGCGTC.................................................................................................................... t0326138 23 3
......................AGTGAGAGAATGGGGAGCGTC.................................................................................................................... t0196979 21 5
........................TGAGAGAATGGGGAGCGTCTG.................................................................................................................. t0798964 21 2
................................TGGGGAGCGTCTGGATTGGGG.......................................................................................................... t2130622 21 1
................................TGGGGAGCGTCTGGATTGGGGGCC....................................................................................................... t2282268 24 1
................................TGGGGAGCGTCTGGATTGG............................................................................................................ t2602943 19 1
..................................GGGAGCGTCTGGATTGGGGGC........................................................................................................ t1910783 21 1
............................................GGATTGGGGGCCGATGGAAAGG............................................................................................. t0334155 22 3
..................................................................................................CTTTCCCAGACCCCCAATACCAA...................................... t2245952 23 1
...................................................................................................TTTCCCAGACCCCCAATACCAA...................................... t0009266 22 134
...................................................................................................TTTCCCAGACCCCCAATACCAAA..................................... t0059175 23 16
....................................................................................................TTCCCAGACCCCCAATACCAAA..................................... t0093160 22 10
........................................................................................................CAGACCCCCAATACCAAAGGCTTCC.............................. t2545499 25 1
>vvi-MIR3633a
GAAATGGGAGATGAATATTTCGAAAGCAATAGGAATGGATGGTTAGGAGAGAACTCCTCTTATATATTTCTTCATCTTCTCCGCCGGAGATGTGGAAGTGCAGTTGGTTCCTATACCACCCATTCCCTACGGTTTTCGAAATTTTCTCCCTTTTC vvi-MIR3633a 155
((((.((((((.....(((((((((((..(((((((((.((((((((((..((((.........(((((((.(((((((......))))))).))))))).))))..)))))).)))).))))).))))..)))))))))))..)))))).)))) structure -64.30
*******************************GGAATGGATGGTTAGGAGAG******************************************************************************************************** vvi-miR3633a 20
***********************************************************************************************************TTCCTATACCACCCATTCCCTA************************** vvi-miR3633a* 22
..................TTCGAAAGCAATAGGAATGGATG.................................................................................................................. t0067227 23 14
..................TTCGAAAGCAATAGGAATGGA.................................................................................................................... t0297632 21 3
...................TCGAAAGCAATAGGAATGGAT................................................................................................................... t0017258 21 64
....................CGAAAGCAATAGGAATGGATG.................................................................................................................. t0023008 21 46
....................CGAAAGCAATAGGAATGGA.................................................................................................................... t0487670 19 2
........................AGCAATAGGAATGGATGGTTA.............................................................................................................. t1444330 21 1
........................AGCAATAGGAATGGATGGTTAGGA........................................................................................................... t2095134 24 1
..........................CAATAGGAATGGATGGTTAGGAGAG........................................................................................................ t1277901 25 1
...........................AATAGGAATGGATGGTTAGGAGAG........................................................................................................ t1233427 24 1
............................ATAGGAATGGATGGTTAGGAG.......................................................................................................... t0037029 21 26
............................ATAGGAATGGATGGTTAGGAGAG........................................................................................................ t0115346 23 8
.............................TAGGAATGGATGGTTAGGAGA......................................................................................................... t0006924 21 188
.............................TAGGAATGGATGGTTAGGAG.......................................................................................................... t0027151 20 38
.............................TAGGAATGGATGGTTAGGAGAG........................................................................................................ t0030346 22 33
..............................AGGAATGGATGGTTAGGAGAGA....................................................................................................... t0118953 22 7
..............................AGGAATGGATGGTTAGGAGAG........................................................................................................ t0156417 21 6
...............................GGAATGGATGGTTAGGAGAG........................................................................................................ t0000231 20 4561
...............................GGAATGGATGGTTAGGAGAGA....................................................................................................... t0000622 21 2009
...............................GGAATGGATGGTTAGGAGA......................................................................................................... t0002082 19 688
...............................GGAATGGATGGTTAGGAG.......................................................................................................... t0077420 18 12
...............................GGAATGGATGGTTAGGAGAGAA...................................................................................................... t0174947 22 5
................................GAATGGATGGTTAGGAGAGA....................................................................................................... t0075493 20 12
................................GAATGGATGGTTAGGAGA......................................................................................................... t0109079 18 8
................................GAATGGATGGTTAGGAGAG........................................................................................................ t0191766 19 5
.................................AATGGATGGTTAGGAGAGA....................................................................................................... t0011450 19 105
.................................AATGGATGGTTAGGAGAG........................................................................................................ t0024467 18 43
.................................AATGGATGGTTAGGAGAGAA...................................................................................................... t0047230 20 20
................................................................................CCGCCGGAGATGTGGAAGTGCAGTTG................................................. t2198610 26 1
..................................................................................GCCGGAGATGTGGAAGTGCAGTTG................................................. t0794099 24 2
..................................................................................GCCGGAGATGTGGAAGTGCAGTTGG................................................ t1928919 25 1
...................................................................................CCGGAGATGTGGAAGTGCAGTTGG................................................ t0666684 24 2
...................................................................................CCGGAGATGTGGAAGTGCAGT................................................... t1833734 21 1
....................................................................................CGGAGATGTGGAAGTGCAGTTG................................................. t2515542 22 1
..........................................................................................................GTTCCTATACCACCCATTCCCTA.......................... t0010037 23 122
..........................................................................................................GTTCCTATACCACCCATTCCCT........................... t0036211 22 27
..........................................................................................................GTTCCTATACCACCCATTCC............................. t0115528 20 8
..........................................................................................................GTTCCTATACCACCCATTC.............................. t0518131 19 2
..........................................................................................................GTTCCTATACCACCCATTCCC............................ t0890958 21 1
...........................................................................................................TTCCTATACCACCCATTCCCTA.......................... t0000708 22 1817
...........................................................................................................TTCCTATACCACCCATTCCCT........................... t0012085 21 99
...........................................................................................................TTCCTATACCACCCATTCC............................. t0052804 19 18
...........................................................................................................TTCCTATACCACCCATTCCC............................ t0078421 20 11
...........................................................................................................TTCCTATACCACCCATTC.............................. t0092248 18 10
............................................................................................................TCCTATACCACCCATTCCCTA.......................... t0115890 21 8
............................................................................................................TCCTATACCACCCATTCCC............................ t1942967 19 1
..............................................................................................................CTATACCACCCATTCCCTA.......................... t0066797 19 14
...............................................................................................................TATACCACCCATTCCCTA.......................... t1660241 18 1
..................................................................................................................ACCACCCATTCCCTACGGTTTT................... t1764022 22 1
......................................................................................................................CCCATTCCCTACGGTTTTCGAA............... t0076740 22 12
.......................................................................................................................CCATTCCCTACGGTTTTCGAAA.............. t0538783 22 2
>vvi-MIR3633b
TCCCGGAGGCCCATGGGAATGGGTGGCTGGGATCTAATGTTTCTTCACATCATGTAGATGTGTCAAAAAGCTGAGTTGGTTCCCATGCCATCCATTCCTATCGTTCCCGGGA vvi-MIR3633b 112
((((((..((..((((((((((((((((((((.(((((((((...((((((.....)))))).....))))...))))).))))).))))))))))))))).))..)))))) structure -60.00
***************GGAATGGGTGGCTGGGATCTA**************************************************************************** vvi-miR3633b 21
******************************************************************************GTTCCCATGCCATCCATTCCTA************ vvi-miR3633b* 22
............ATGGGAATGGGTGGCTGGGAT............................................................................... t1043863 21 1
.............TGGGAATGGGTGGCTGGGATC.............................................................................. t2464827 21 1
...............GGAATGGGTGGCTGGGATCTA............................................................................ t0008311 21 153
...............GGAATGGGTGGCTGGGATCT............................................................................. t0017085 20 65
...............GGAATGGGTGGCTGGGATC.............................................................................. t0239796 19 4
...............GGAATGGGTGGCTGGGATCTAA........................................................................... t0370876 22 3
...............GGAATGGGTGGCTGGGATCTAAT.......................................................................... t2144719 23 1
...........................TGGGATCTAATGTTTCTTCACATC............................................................. t1914255 24 1
..............................................................................GTTCCCATGCCATCCATTCCTA............ t0005847 22 230
..............................................................................GTTCCCATGCCATCCATTCCT............. t0440415 21 2
..............................................................................GTTCCCATGCCATCCATT................ t1521398 18 1
..............................................................................GTTCCCATGCCATCCATTCCTAT........... t2471930 23 1
...............................................................................TTCCCATGCCATCCATTCCTA............ t0021950 21 48
...............................................................................TTCCCATGCCATCCATTC............... t1383805 18 1
>vvi-MIR3634
AGGGTGGAGTTTTGTGAAGCTTATGGCATATGTGTGACGGAAAGAAAGGTGTTTAAATCATGTCTTTCCGACTCGCACTCATGCCGTTGGTTTCAGATCACTCCTCCCT vvi-MIR3634 109
((((.(((((..(.(((((((.(((((((..((((((((((((((..(((......)))...))))))))..))))))..))))))).))))))).)..))))).)))) structure -56.30
************************GGCATATGTGTGACGGAAAGA**************************************************************** vvi-miR3634* 21
****************************************************************TTTCCGACTCGCACTCATGCCGT********************** vvi-miR3634 23
...GTGGAGTTTTGTGAAGCTTAT..................................................................................... t0046896 21 20
...GTGGAGTTTTGTGAAGCTTATGGC.................................................................................. t0054010 24 17
...GTGGAGTTTTGTGAAGCTTA...................................................................................... t0604962 20 2
.................AGCTTATGGCATATGTGTGACGG..................................................................... t2129748 23 1
.....................TATGGCATATGTGTGACGGAAAG................................................................. t1596673 23 1
......................ATGGCATATGTGTGACGGAAAGA................................................................ t0414652 23 2
.......................TGGCATATGTGTGACGGAAAGA................................................................ t1442262 22 1
........................GGCATATGTGTGACGGAAAGA................................................................ t0018421 21 60
........................GGCATATGTGTGACGGAA................................................................... t1802569 18 1
................................................................TTTCCGACTCGCACTCATGCCGT...................... t0004818 23 289
................................................................TTTCCGACTCGCACTCATG.......................... t0070094 19 13
................................................................TTTCCGACTCGCACTCATGCC........................ t0527094 21 2
................................................................TTTCCGACTCGCACTCATGC......................... t2150054 20 1
................................................................TTTCCGACTCGCACTCATGCCGTT..................... t2576766 24 1
.................................................................TTCCGACTCGCACTCATGCCGT...................... t0175066 22 5
.........................................................................CGCACTCATGCCGTTGGTTTC............... t0117750 21 8
.........................................................................CGCACTCATGCCGTTGGTTTCA.............. t1127795 22 1
............................................................................ACTCATGCCGTTGGTTTCAGA............ t0657040 21 2
.......................................................................................TGGTTTCAGATCACTCCTCCC. t0023572 21 45
.......................................................................................TGGTTTCAGATCACTCCTCC.. t0183095 20 5
>vvi-MIR3635
AATAACAAGAAGGCATGTGTGGGGCATAATAGAGAATGCAAAGAAAGGGTTGCTATTGAGTGTGATATTGGGACAATGACATACCATTTTTTTGCATTGTCTATTATGTCCCACACATGCCTCCTTGTTATT vvi-MIR3635 132
(((((((((.(((((((((((((((((((((((.((((((((((((.(((((.(((((...............))))).)).))).)))))))))))).))))))))))))))))))))))).))))))))) structure -72.76
***********GGCATGTGTGGGGCATAATAG**************************************************************************************************** vvi-miR3635 21
******************************************************************************************************ATTATGTCCCACACATGCCTC********* vvi-miR3635* 21
AATAACAAGAAGGCATGTGTGGGG............................................................................................................ t0232472 24 4
AATAACAAGAAGGCATGTGTGG.............................................................................................................. t0298688 22 3
AATAACAAGAAGGCATGTGT................................................................................................................ t1283042 20 1
AATAACAAGAAGGCATGTGTG............................................................................................................... t1662209 21 1
.ATAACAAGAAGGCATGTGTGGGGC........................................................................................................... t0026684 24 38
..TAACAAGAAGGCATGTGTGGGGCA.......................................................................................................... t0059654 24 15
..TAACAAGAAGGCATGTGTG............................................................................................................... t1748529 19 1
..TAACAAGAAGGCATGTGTGGG............................................................................................................. t2557672 21 1
...AACAAGAAGGCATGTGTGGGGCAT......................................................................................................... t0011616 24 103
...AACAAGAAGGCATGTGTGGGGCA.......................................................................................................... t0215431 23 4
...AACAAGAAGGCATGTGTGGGG............................................................................................................ t1462556 21 1
...AACAAGAAGGCATGTGTGGGGCATA........................................................................................................ t1524202 25 1
....ACAAGAAGGCATGTGTGGGGC........................................................................................................... t0169936 21 5
....ACAAGAAGGCATGTGTGGGGCATA........................................................................................................ t0611072 24 2
.....CAAGAAGGCATGTGTGGGGCA.......................................................................................................... t0058623 21 16
.....CAAGAAGGCATGTGTGGGGCAT......................................................................................................... t0154342 22 6
.....CAAGAAGGCATGTGTGGGGCATAA....................................................................................................... t0248862 24 4
.....CAAGAAGGCATGTGTGGGGC........................................................................................................... t0744865 20 2
......AAGAAGGCATGTGTGGGGCATAAT...................................................................................................... t0070610 24 13
......AAGAAGGCATGTGTGGGGCAT......................................................................................................... t0164434 21 5
......AAGAAGGCATGTGTGGGGCATA........................................................................................................ t1867008 22 1
.......AGAAGGCATGTGTGGGGCATAATA..................................................................................................... t0626095 24 2
........GAAGGCATGTGTGGGGCATAATAG.................................................................................................... t0122276 24 7
.........AAGGCATGTGTGGGGCATAATAGA................................................................................................... t0016653 24 67
.........AAGGCATGTGTGGGGCATAAT...................................................................................................... t0064742 21 14
.........AAGGCATGTGTGGGGCATAATAG.................................................................................................... t0071903 23 13
.........AAGGCATGTGTGGGGCATAATA..................................................................................................... t0159459 22 6
..........AGGCATGTGTGGGGCATAATAGAG.................................................................................................. t0025733 24 40
..........AGGCATGTGTGGGGCATAATAG.................................................................................................... t0104541 22 9
...........GGCATGTGTGGGGCATAATAG.................................................................................................... t0007382 21 174
...........GGCATGTGTGGGGCATAATA..................................................................................................... t0499505 20 2
.............CATGTGTGGGGCATAATAGAGAAT............................................................................................... t0769631 24 2
...............TGTGTGGGGCATAATAGAGAA................................................................................................ t0124384 21 7
...............TGTGTGGGGCATAATAGAGA................................................................................................. t1195443 20 1
.................TGTGGGGCATAATAGAGAATG.............................................................................................. t0084420 21 11
.................TGTGGGGCATAATAGAGAAT............................................................................................... t0100632 20 9
.................TGTGGGGCATAATAGAGAATGCAA........................................................................................... t0256611 24 4
.........................ATAATAGAGAATGCAAAGAAAGGG................................................................................... t0707913 24 2
.........................ATAATAGAGAATGCAAAGAAAGGGT.................................................................................. t2097969 25 1
..........................TAATAGAGAATGCAAAGAAAGGGT.................................................................................. t2059029 24 1
...........................AATAGAGAATGCAAAGAAAGGGT.................................................................................. t2012129 23 1
....................................................................................CATTTTTTTGCATTGTCTATTAT......................... t2404896 23 1
.........................................................................................TTTTGCATTGTCTATTATGTCCCA................... t1348048 24 1
...........................................................................................TTGCATTGTCTATTATGTCCCACA................. t0877977 24 1
.............................................................................................GCATTGTCTATTATGTCCCACACA............... t0244559 24 4
.................................................................................................TGTCTATTATGTCCCACACATGCC........... t0864905 24 1
.....................................................................................................TATTATGTCCCACACATGCC........... t1910496 20 1
......................................................................................................ATTATGTCCCACACATGCCTC......... t0016743 21 67
......................................................................................................ATTATGTCCCACACATGCCTCC........ t0679469 22 2
......................................................................................................ATTATGTCCCACACATGCC........... t2450218 19 1
>vvi-MIR3636
TAATTTATTTGTCGAATAGACTCTTCGGTTTGCTTCTTTGATAGATTCAGTGATATGTCATGTAATTTTGTTCAAAATTAAGGACATTTATTTACTGTGTCTGTCGGAGAAGCAAGTCGGAGAGTCTCTTCAGATGAATTG vvi-MIR3636 141
(((((((((((..((...(((((((((..(((((((((((((((((.((((((.(((((...(((((((....)))))))..)))))....)))))).)))))))))))))))))..)))))))))))..))))))))))) structure -68.30
************************TCGGTTTGCTTCTTTGATAGATTC********************************************************************************************* vvi-miR3636* 24
**************************************************************************************************GTCTGTCGGAGAAGCAAGTCGGAG******************* vvi-miR3636 24
...............ATAGACTCTTCGGTTTGCTTC......................................................................................................... t0486959 21 2
...............ATAGACTCTTCGGTTTGC............................................................................................................ t1409133 18 1
................TAGACTCTTCGGTTTGCTTCT........................................................................................................ t0390095 21 3
................TAGACTCTTCGGTTTGCTTC......................................................................................................... t0718677 20 2
.................AGACTCTTCGGTTTGCTTCTTT...................................................................................................... t1219139 22 1
................................................................................................GTGTCTGTCGGAGAAGCAAGTCGG..................... t0004453 24 314
................................................................................................GTGTCTGTCGGAGAAGCAAGT........................ t1753876 21 1
.................................................................................................TGTCTGTCGGAGAAGCAAGTCGGA.................... t0070499 24 13
.................................................................................................TGTCTGTCGGAGAAGCAAGTCGG..................... t0238542 23 4
.................................................................................................TGTCTGTCGGAGAAGCAAGTC....................... t2236516 21 1
..................................................................................................GTCTGTCGGAGAAGCAAGTCGGAG................... t0000132 24 7240
..................................................................................................GTCTGTCGGAGAAGCAAGTCGGA.................... t0025066 23 41
..................................................................................................GTCTGTCGGAGAAGCAAGT........................ t0029935 19 34
..................................................................................................GTCTGTCGGAGAAGCAAGTC....................... t0032145 20 31
..................................................................................................GTCTGTCGGAGAAGCAAGTCGGAGA.................. t0049118 25 19
..................................................................................................GTCTGTCGGAGAAGCAAGTCG...................... t0098634 21 9
..................................................................................................GTCTGTCGGAGAAGCAAG......................... t0245093 18 4
..................................................................................................GTCTGTCGGAGAAGCAAGTCGG..................... t2588378 22 1
...................................................................................................TCTGTCGGAGAAGCAAGTCGG..................... t0025317 21 41
...................................................................................................TCTGTCGGAGAAGCAAGTCGGAG................... t0052719 23 18
...................................................................................................TCTGTCGGAGAAGCAAGTCGGAGA.................. t2161082 24 1
....................................................................................................CTGTCGGAGAAGCAAGTCGGA.................... t0009420 21 131
....................................................................................................CTGTCGGAGAAGCAAGTCGGAGAG................. t0019015 24 57
....................................................................................................CTGTCGGAGAAGCAAGTCGGAG................... t0025468 22 41
....................................................................................................CTGTCGGAGAAGCAAGTCGGAGA.................. t0026299 23 39
....................................................................................................CTGTCGGAGAAGCAAGTCGG..................... t0144721 20 6
....................................................................................................CTGTCGGAGAAGCAAGTC....................... t0246948 18 4
....................................................................................................CTGTCGGAGAAGCAAGTCG...................... t0450240 19 2
.....................................................................................................TGTCGGAGAAGCAAGTCGGAG................... t0001959 21 733
.....................................................................................................TGTCGGAGAAGCAAGTCGGAGAGT................ t0028814 24 35
.....................................................................................................TGTCGGAGAAGCAAGTCGGA.................... t0140069 20 6
.....................................................................................................TGTCGGAGAAGCAAGTCGGAGA.................. t0148801 22 6
.....................................................................................................TGTCGGAGAAGCAAGTCGG..................... t0170584 19 5
.....................................................................................................TGTCGGAGAAGCAAGTCGGAGAG................. t0733716 23 2
.....................................................................................................TGTCGGAGAAGCAAGTCG...................... t1691652 18 1
......................................................................................................GTCGGAGAAGCAAGTCGGAG................... t2366994 20 1
.......................................................................................................TCGGAGAAGCAAGTCGGAGAG................. t0057336 21 16
.......................................................................................................TCGGAGAAGCAAGTCGGAGAGTCT.............. t0706465 24 2
.......................................................................................................TCGGAGAAGCAAGTCGGAG................... t1028804 19 1
........................................................................................................CGGAGAAGCAAGTCGGAGAGTCTC............. t2319554 24 1
...........................................................................................................AGAAGCAAGTCGGAGAGTCTCTT........... t0426651 23 2
.............................................................................................................AAGCAAGTCGGAGAGTCTCTT........... t0674537 21 2
.............................................................................................................AAGCAAGTCGGAGAGTCTCTTCAGA....... t0767413 25 2
>vvi-MIR3637
TGACATGATGACATTATGAGTAATATTTTATAAAATTAAGGGTATTTATGTATTGTGTTTTGTCGGAAAATATGTTTGGATAGTTTGATTTTGAAACTGACATTATATTCCGACTGTATTATTGGATAATACTATTTTTCGACAAGACACAATGCATAAATGCTCTTAATTTTATAAAATTTATGAGTATGCCATTGTGTCG vvi-MIR3637 202
.((((..(((.(((.((..((((.((((((((((((((((((((((((((((((((((((((((((((((((...(((((((((((.......)))))).........)))))..(((((((...)))))))))))))))))))))))))))))))))))))))))))))))))))))))))))..))))).)))..)))). structure -82.60
*******************************************ATTTATGTATTGTGTTTTGTCGGA*************************************************************************************************************************************** vvi-miR3637* 24
****************************************************************************************************************************************TTTCGACAAGACACAATGCATAAA****************************************** vvi-miR3637 24
...........................TTATAAAATTAAGGGTATTTATGT....................................................................................................................................................... t0494927 24 2
.............................ATAAAATTAAGGGTATTTATGTAT..................................................................................................................................................... t2396946 24 1
...............................AAAATTAAGGGTATTTATGTATTG................................................................................................................................................... t1160849 24 1
..........................................TATTTATGTATTGTGTTTTGTCGG........................................................................................................................................ t0472662 24 2
...........................................ATTTATGTATTGTGTTTTGTCGGA....................................................................................................................................... t0010065 24 122
...........................................ATTTATGTATTGTGTTTTGTCG......................................................................................................................................... t1047948 22 1
...........................................ATTTATGTATTGTGTTTT............................................................................................................................................. t1205055 18 1
............................................TTTATGTATTGTGTTTTGTCGGAA...................................................................................................................................... t0120130 24 7
............................................TTTATGTATTGTGTTTTGTCG......................................................................................................................................... t0173028 21 5
............................................TTTATGTATTGTGTTTTGTCGGA....................................................................................................................................... t0386877 23 3
.............................................TTATGTATTGTGTTTTGTCGGA....................................................................................................................................... t0869778 22 1
..............................................TATGTATTGTGTTTTGTCGGAAAA.................................................................................................................................... t0070782 24 13
..............................................TATGTATTGTGTTTTGTCGGA....................................................................................................................................... t0155271 21 6
...............................................ATGTATTGTGTTTTGTCGGAAAAT................................................................................................................................... t1685063 24 1
......................................................................................................................................TTTTTCGACAAGACACAATGCATA............................................ t0030224 24 33
.......................................................................................................................................TTTTCGACAAGACACAATGCATA............................................ t1490373 23 1
........................................................................................................................................TTTCGACAAGACACAATGCATAAA.......................................... t0044204 24 22
........................................................................................................................................TTTCGACAAGACACAATGCATAA........................................... t0801400 23 2
.........................................................................................................................................TTCGACAAGACACAATGCATAAA.......................................... t0877786 23 1
.........................................................................................................................................TTCGACAAGACACAATGCATA............................................ t1889820 21 1
..........................................................................................................................................TCGACAAGACACAATGCATAAATG........................................ t0086352 24 10
..........................................................................................................................................TCGACAAGACACAATGCATAAAT......................................... t2263660 23 1
...........................................................................................................................................CGACAAGACACAATGCATAAATGC....................................... t0390644 24 3
...........................................................................................................................................CGACAAGACACAATGCATAAATG........................................ t0665531 23 2
..............................................................................................................................................CAAGACACAATGCATAAATGCTCT.................................... t0174747 24 5
................................................................................................................................................AGACACAATGCATAAATGCTCTTA.................................. t0661081 24 2
..........................................................................................................................................................CATAAATGCTCTTAATTTTATAAA........................ t1411251 24 1
>vvi-MIR3638
ATATAATGATAAATAATAAACTGCTGTAACTACTTTATTTTTTGTTTGCCTTGGGTGCTTTGGTGTGCCTTTTCGCGCTTGTTGCTAATATATATATATATAGGCAAAAATATATATTAGCAACAAGCATGAAAAGGCACACCAAAGCACCGAGGGCAAACAAAAAATAAAGGTAGTTACAACAGTTTATTATTCATCATTATAT vvi-MIR3638 205
((((((((((.((((((((((((.((((((((((((((((((((((((((((.((((((((((((((((((((((.(((((((((((((((((((..............))))))))))))))))))).)))))))))))))))))))))).))))))))))))))))))).))))))))).)))))))))))).)))))))))) structure -130.24
***************************************************************TGTGCCTTTTCGCGCTTGTTGCTA********************************************************************************************************************** vvi-miR3638* 24
***********************************************************************************************************************GCAACAAGCATGAAAAGGCACACC************************************************************** vvi-miR3638 24
...............................................................TGTGCCTTTTCGCGCTTGTTG......................................................................................................................... t2190581 21 1
.................................................................TGCCTTTTCGCGCTTGTTGCTAAT.................................................................................................................... t1373476 24 1
................................................................................................................................ATGAAAAGGCACACCAAAGC......................................................... t0425155 20 2
......................................................................................................................................AGGCACACCAAAGCACCGAGGGCA............................................... t0252511 24 4
.........................................................................................................................................CACACCAAAGCACCGAGGGCA............................................... t0211671 21 4
.........................................................................................................................................CACACCAAAGCACCGAGGG................................................. t1665545 19 1
..........................................................................................................................................ACACCAAAGCACCGAGGGCAAACA........................................... t0220598 24 4
.............................................................................................................................................CCAAAGCACCGAGGGCAAACA........................................... t1487072 21 1
..............................................................................................................................................CAAAGCACCGAGGGCAAACAAAAA....................................... t1329254 24 1
...............................................................................................................................................AAAGCACCGAGGGCAAACAAAAAA...................................... t2361832 24 1
................................................................................................................................................AAGCACCGAGGGCAAACAAAAAAT..................................... t1032735 24 1
>vvi-MIR3639
GTTCAAAAGCTCTTGTTGAATAACAATGATACACGATGAAGCTTCGTTATAAAAAAACTTTTAAAACCTGTTTGGATTGACTTCTGAAAGGCTAAAAGCTCTTATTAAGCTTAAATAAGAGCTTTTGGCTTCTCAGAAGTCAATCCAAACAAGGTCTTAAAATTTTTTTATAATAAAGTTTGAAACGTTGTTATTATCATCAACGCTTTTGTAC vvi-MIR3639 214
((.(((((((..(((.((((((((((((........(.((((((..(((((((((((.((((((.((((((((((((((((((((((.((((((((((((((((((.......)))))))))))))))))).)))))))))))))))))).)))).)))))))))))))))))..)))))).)..)))))))))..))).))).))))))).)) structure -94.00
***************************************************************************ATTGACTTCTGAAAGGCTAAAAGC******************************************************************************************************************* vvi-miR3639 24
**********************************************************************************************************************GAGCTTTTGGCTTCTCAGAAGTCA************************************************************************ vvi-miR3639* 24
...................................................................................................................TAAGAGCTTTTGGCTTCTCAGAAG........................................................................... t0729467 24 2
................................................................................................................................CTTCTCAGAAGTCAATCCAAA................................................................. t2430278 21 1
.................................................................................................................................TTCTCAGAAGTCAATCCAAAC................................................................ t0247971 21 4
..................................................................................................................................TCTCAGAAGTCAATCCAAACA............................................................... t0530087 21 2
..................................................................................................................................TCTCAGAAGTCAATCCAAACAAG............................................................. t2301182 23 1
....................................................................................................................................TCAGAAGTCAATCCAAACAAGGTCT......................................................... t0994618 25 1
.....................................................................................................................................CAGAAGTCAATCCAAACAAGGTCT......................................................... t0352843 24 3
......................................................................................................................................AGAAGTCAATCCAAACAAGGTCTT........................................................ t0113136 24 8
.......................................................................................................................................GAAGTCAATCCAAACAAGGTCT......................................................... t2532556 22 1
>vvi-MIR3640
GGGTATAATGGAATGGCACCCGAAGCTGTACACGTGACACCACCTGATTGGTGATGCTTTTTTGGTACATATTGAAAAGGGTATCTTTCGATCCTATAGTATGATCAAACCCGGAGTATGCTTATATCAGTATCTATCGAAAAGGCATCATCAATCAGGTAATGCCACGTGTGCAACTCAGGTCTCATTGTTTTATACCC vvi-MIR3640 200
((((((((.(.(((((.(((.((.(.((((((((((.((..((((((((((((((((((((((((((.(((((((...(((.(((....))))))..((((((.((.......)).))))))....))))))).))))))))))))))))))))))))))..)).)))))))))).))).))).))))).).)))))))) structure -91.90
*****************************************ACCTGATTGGTGATGCTTTTTTGG*************************************************************************************************************************************** vvi-miR3640* 24
***************************************************************************************************************************************ATCGAAAAGGCATCATCAATCAGG***************************************** vvi-miR3640 24
.............TGGCACCCGAAGCTGTACACGTGA................................................................................................................................................................... t0688560 24 2
.................ACCCGAAGCTGTACACGTGACACC............................................................................................................................................................... t0020346 24 53
...........................GTACACGTGACACCACCTGATTGG..................................................................................................................................................... t1350500 24 1
.............................ACACGTGACACCACCTGATTGG..................................................................................................................................................... t2096499 22 1
.............................ACACGTGACACCACCTGATTG...................................................................................................................................................... t2427502 21 1
...............................ACGTGACACCACCTGATTGG..................................................................................................................................................... t0392052 20 3
...............................ACGTGACACCACCTGATTGGTGAT................................................................................................................................................. t0632404 24 2
.........................................ACCTGATTGGTGATGCTTTTTTGG....................................................................................................................................... t0020090 24 54
.........................................ACCTGATTGGTGATGCTTTTT.......................................................................................................................................... t0807349 21 1
.........................................ACCTGATTGGTGATGCTTTT........................................................................................................................................... t1452804 20 1
.........................................ACCTGATTGGTGATGCTTTTTTG........................................................................................................................................ t2426223 23 1
..........................................CCTGATTGGTGATGCTTTTTTGG....................................................................................................................................... t1015437 23 1
............................................TGATTGGTGATGCTTTTTTGGTAC.................................................................................................................................... t1966706 24 1
.....................................................ATGCTTTTTTGGTACATATTGAAA........................................................................................................................... t2535448 24 1
............................................................................................................................TATCAGTATCTATCGAAAAGGCAT.................................................... t0927752 24 1
..............................................................................................................................TCAGTATCTATCGAAAAGGCATCA.................................................. t0023776 24 44
..............................................................................................................................TCAGTATCTATCGAAAAGGCATC................................................... t0228778 23 4
................................................................................................................................AGTATCTATCGAAAAGGCATCATC................................................ t0203064 24 4
....................................................................................................................................TCTATCGAAAAGGCATCATCAATC............................................ t0117608 24 8
.......................................................................................................................................ATCGAAAAGGCATCATCAATCAGG......................................... t0033551 24 30
.........................................................................................................................................CGAAAAGGCATCATCAATCAGGTAA...................................... t0950567 25 1
..........................................................................................................................................GAAAAGGCATCATCAATCAGGTAA...................................... t0003031 24 479
..........................................................................................................................................GAAAAGGCATCATCAATCAGGTA....................................... t0253046 23 4
..........................................................................................................................................GAAAAGGCATCATCAATCAGGT........................................ t0393334 22 3
..........................................................................................................................................GAAAAGGCATCATCAATCAGGTAAT..................................... t0534068 25 2
...........................................................................................................................................AAAAGGCATCATCAATCAGGTAA...................................... t0050977 23 18
...........................................................................................................................................AAAAGGCATCATCAATCAGGTAAT..................................... t0157256 24 6
...........................................................................................................................................AAAAGGCATCATCAATCAGGT........................................ t1267863 21 1
............................................................................................................................................AAAGGCATCATCAATCAGGTAATG.................................... t0073683 24 12
............................................................................................................................................AAAGGCATCATCAATCAGGTAAT..................................... t0177101 23 5
............................................................................................................................................AAAGGCATCATCAATCAGGTAA...................................... t0355946 22 3
............................................................................................................................................AAAGGCATCATCAATCAGGT........................................ t2579584 20 1
.............................................................................................................................................AAGGCATCATCAATCAGGTAATG.................................... t1419017 23 1
.............................................................................................................................................AAGGCATCATCAATCAGGTAA...................................... t1574744 21 1
..............................................................................................................................................AGGCATCATCAATCAGGTAA...................................... t0361363 20 3
......................................................................................................................................................TCAATCAGGTAATGCCACGTGTGC.......................... t0653906 24 2
>vvi-MIR390
AGAATCTGTTAAGCTCAGGAGGGATAGCGCCATGAGCCATGATGAAAATGATTGTTGAGTTGAAAATTTTTTCTAGCTTGTTTTTTGGGTCATCATTTTGTGTGTGTGGCGCTATCTATCCTGAGTTTCACGGGTTCTTC vvi-MIR390 140
(((((((((.((((((((((.(((((((((((((.((.(((((((...(((....((((((((((....)))).))))))....)))..)))))))...))...))))))))))))).)))))))))).))))))))).. structure -62.30
**********AAGCTCAGGAGGGATAGCGCC************************************************************************************************************* vvi-miR390 21
.........TAAGCTCAGGAGGGATAGCGC.............................................................................................................. t0007390 21 174
.........TAAGCTCAGGAGGGATAGCGCC............................................................................................................. t0020363 22 53
..........AAGCTCAGGAGGGATAGCGCC............................................................................................................. t0000093 21 9118
..........AAGCTCAGGAGGGATAGCGCCA............................................................................................................ t0030834 22 33
..........AAGCTCAGGAGGGATAGCGC.............................................................................................................. t0103844 20 9
..........AAGCTCAGGAGGGATAGC................................................................................................................ t0159548 18 6
..........AAGCTCAGGAGGGATAGCG............................................................................................................... t0250757 19 4
..........AAGCTCAGGAGGGATAGCGCCATG.......................................................................................................... t0385687 24 3
...........AGCTCAGGAGGGATAGCGCC............................................................................................................. t0027144 20 38
...........AGCTCAGGAGGGATAGCGCCA............................................................................................................ t0229641 21 4
............GCTCAGGAGGGATAGCGCC............................................................................................................. t0784517 19 2
.............CTCAGGAGGGATAGCGCCATG.......................................................................................................... t1643605 21 1
..............TCAGGAGGGATAGCGCCATGA......................................................................................................... t0009881 21 125
..............TCAGGAGGGATAGCGCCATG.......................................................................................................... t0026239 20 39
..............TCAGGAGGGATAGCGCCATGAG........................................................................................................ t0445111 22 2
..............TCAGGAGGGATAGCGCCAT........................................................................................................... t2231402 19 1
...............CAGGAGGGATAGCGCCATGAG........................................................................................................ t0280664 21 3
...............CAGGAGGGATAGCGCCATGA......................................................................................................... t2433605 20 1
.............................................................................................................CGCTATCTATCCTGAGTTTCA.......... t0020751 21 52
.............................................................................................................CGCTATCTATCCTGAGTTTC........... t0083900 20 11
>vvi-MIR393a
GGTGGACAGTTCCAAAGGGATCGCATTGATCCCATGGTTATCTTCCACCTCTCTTACCAGACTATCATAACAAAGTCTGGCCTTTTTCCCATTGGATCATGCTATCCCTTAGGAACTCTCCATCAG vvi-MIR393a 126
((((((.((((((.(((((((.((((.(((((.((((..(................(((((((..........))))))).....)..)))).))))))))).))))))).)))))).)))))).. structure -53.90
**********TCCAAAGGGATCGCATTGATC*********************************************************************************************** vvi-miR393a 21
..........TCCAAAGGGATCGCATTGATC............................................................................................... t0818258 21 1
>vvi-MIR393b
GGAGGAGGCATCCAAAGGGATCGCATTGATCCCAAACTCTCCATGTCTTTGGATCATGCTATCCCTTTGGATTCCTCCTTTGG vvi-MIR393b 83
((((((((.((((((((((((.((((.(((((.(((..(.....)..)))))))))))).)))))))))))).)))))))).. structure -45.70
**********TCCAAAGGGATCGCATTGATC**************************************************** vvi-miR393b 21
GGAGGAGGCATCCAAAGGGAT.............................................................. t0113763 21 8
..........TCCAAAGGGATCGCATTGATC.................................................... t0818258 21 1
.................................................TGGATCATGCTATCCCTTTGGATT.......... t0323774 24 3
....................................................ATCATGCTATCCCTTTGGATT.......... t0203321 21 4
......................................................CATGCTATCCCTTTGGATTCCTCC..... t0877144 24 1
>vvi-MIR394a
CAGAGCCATTTTGGCATTCTGTCCACCTCCATGCACATCATGGGTCTATATTCTTTTGGAGGTGGCCAGCATGCCAAAGTGGCTCTGTA vvi-MIR394a 89
(((((((((((((((((.(((.(((((((((.........................))))))))).))).))))))))))))))))).. structure -51.01
**********TTGGCATTCTGTCCACCTCCAT********************************************************* vvi-miR394a 22
.....CCATTTTGGCATTCTGTCCACC.............................................................. t0315576 22 3
.........TTTGGCATTCTGTCCACCTCC........................................................... t0216343 21 4
..........TTGGCATTCTGTCCACCTCC........................................................... t0071007 20 13
..........TTGGCATTCTGTCCACCTCCA.......................................................... t0773501 21 2
>vvi-MIR394b
ACAGAGTTTATTGGCATTCTGTCCACCTCCCATCTCTTGAAAATCTCTCTTTTCTCTCTGTGGAGGTGGGCATACTGCCAACCAAGCTCTGTT vvi-MIR394b 93
(((((((((.((((((.(.(((((((((((((......(((((......)))))....)).))))))))))).).))))))..))))))))). structure -42.60
**********TTGGCATTCTGTCCACCTCC*************************************************************** vvi-miR394b 20
........TATTGGCATTCTGTCCACCTCC............................................................... t1089702 22 1
..........TTGGCATTCTGTCCACCTCC............................................................... t0071007 20 13
>vvi-MIR394c
CAGAGCCATTTTGGCATTCTGTCCACCTCCATATATACCAATTCTTCTGAATTGGCGCCCACAAGCGTTTGGAGGCGGCCAGGATGCCAAATTGGCTCTGTA vvi-MIR394c 102
((((((((.((((((((((((.((.((((((......(((((((....)))))))(((......)))..)))))).)).)))))))))))).)))))))).. structure -59.50
**********TTGGCATTCTGTCCACCTCCAT********************************************************************** vvi-miR394c 22
.....CCATTTTGGCATTCTGTCCACC........................................................................... t0315576 22 3
.........TTTGGCATTCTGTCCACCTCC........................................................................ t0216343 21 4
..........TTGGCATTCTGTCCACCTCC........................................................................ t0071007 20 13
..........TTGGCATTCTGTCCACCTCCA....................................................................... t0773501 21 2
.............................................................CAAGCGTTTGGAGGCGGCCAGGATG................ t2309436 25 1
...................................................................TTTGGAGGCGGCCAGGATGCCAAA........... t0664939 24 2
>vvi-MIR395a
GTCCCCTAGAGTTCCCTTGATCACTTCACTAGGGAGCTTCGCTAGTTTTAATGACTTCCTACTGAAGTGTTTGGGGGAACTCCTGGTACCGA vvi-MIR395a 92
....((..(((((((((..(.(((((((.((((((((...............).))))))).))))))).)..)))))))))..))...... structure -40.86
*************************************************************CTGAAGTGTTTGGGGGAACTC********** vvi-miR395a 21
............................................................ACTGAAGTGTTTGGGGGAACT........... t0023280 21 45
............................................................ACTGAAGTGTTTGGGGGAACTC.......... t0391956 22 3
............................................................ACTGAAGTGTTTGGGGGAAC............ t0618653 20 2
............................................................ACTGAAGTGTTTGGGGGAACTCCT........ t1029615 24 1
............................................................ACTGAAGTGTTTGGGGGAA............. t1567439 19 1
.............................................................CTGAAGTGTTTGGGGGAACTC.......... t0000197 21 5374
.............................................................CTGAAGTGTTTGGGGGAA............. t0007276 18 178
.............................................................CTGAAGTGTTTGGGGGAAC............ t0011775 19 102
.............................................................CTGAAGTGTTTGGGGGAACT........... t0026337 20 39
..............................................................TGAAGTGTTTGGGGGAACTC.......... t0008099 20 157
...............................................................GAAGTGTTTGGGGGAACTC.......... t0233936 19 4
>vvi-MIR395b
GTCCCCTAGAGTTCCCCTTACCACTTCACTGGGGATCTTCTCTAATGAATGCCTACGTACTGAAGTGTTTGGGGGAACTCCTGGTGCCAT vvi-MIR395b 90
....((..((((((((((...(((((((...(((...(((......)))..)))......)))))))...))))))))))..))...... structure -34.90
***********************************************************CTGAAGTGTTTGGGGGAACTC********** vvi-miR395b 21
..........GTTCCCCTTACCACTTCACT............................................................ t0277805 20 3
..........GTTCCCCTTACCACTTCACTG........................................................... t0617572 21 2
..........................................................ACTGAAGTGTTTGGGGGAACT........... t0023280 21 45
..........................................................ACTGAAGTGTTTGGGGGAACTC.......... t0391956 22 3
..........................................................ACTGAAGTGTTTGGGGGAAC............ t0618653 20 2
..........................................................ACTGAAGTGTTTGGGGGAACTCCT........ t1029615 24 1
..........................................................ACTGAAGTGTTTGGGGGAA............. t1567439 19 1
...........................................................CTGAAGTGTTTGGGGGAACTC.......... t0000197 21 5374
...........................................................CTGAAGTGTTTGGGGGAA............. t0007276 18 178
...........................................................CTGAAGTGTTTGGGGGAAC............ t0011775 19 102
...........................................................CTGAAGTGTTTGGGGGAACT........... t0026337 20 39
............................................................TGAAGTGTTTGGGGGAACTC.......... t0008099 20 157
.............................................................GAAGTGTTTGGGGGAACTC.......... t0233936 19 4
...................................................................TTTGGGGGAACTCCTGGTGCC.. t0188309 21 5
>vvi-MIR395c
GTCCCCTAGAGTTCCCTTGACCACTTCACTGGGGACCTTCTCTAGTTATAATGACTTCCTACTGAAGTGTTTGGGGGAACTCCTGGTGCCAT vvi-MIR395c 92
[truncated: 776 more rows]

## Sheet: CT
>vvi-MIR156a
AGAAATATGTTGACAGAAGAGAGGGAGCACAACCCAGCATCAGCTAAAGACTCTTTGCTTTTCTTGGGAGTGTGCTCTCTCTTCTTCTGTCATCATCACACTCC vvi-MIR156a 104
......(((.(((((((((((((((((((((.(((((.(..(((.((((...)))))))..).)))))..))))))))))).)))))))))).)))........ structure -46.90
**********TGACAGAAGAGAGGGAGCAC************************************************************************** vvi-miR156a 20
.........TTGACAGAAGAGAGGGAGCAC.......................................................................... t0000096 21 9758
.........TTGACAGAAGAGAGGGAGCA........................................................................... t0087977 20 18
.........TTGACAGAAGAGAGGGAGCACA......................................................................... t1602875 22 2
.........TTGACAGAAGAGAGGGAGC............................................................................ t2201857 19 1
..........TGACAGAAGAGAGGGAGCAC.......................................................................... t0016397 20 93
..........TGACAGAAGAGAGGGAGCACA......................................................................... t0340414 21 5
...........GACAGAAGAGAGGGAGCAC.......................................................................... t0561124 19 3
............ACAGAAGAGAGGGAGCACAAC....................................................................... t3050833 21 1
>vvi-MIR156b
CATTGAAAACTGACAGAAGAGAGTGAGCACACAGAGGCAATTGTATAAGTTTATGCTTTTGCTTTTGCGTGCTCATTTCTCTTTCTGTCAGCTTCCAGTGCC vvi-MIR156b 102
(((((.((.(((((((((((((((((((((.(((((((((..(((((....)))))..))))))))).))))))).))))).))))))))).)).))))).. structure -53.30
**********TGACAGAAGAGAGTGAGCAC************************************************************************ vvi-miR156b 20
......AAACTGACAGAAGAGAGTGAGC.......................................................................... t3564608 22 1
.......AACTGACAGAAGAGAGTGAGCAC........................................................................ t0075641 23 21
.......AACTGACAGAAGAGAGTGAGCACA....................................................................... t4222206 24 1
........ACTGACAGAAGAGAGTGAGCAC........................................................................ t0002494 22 557
........ACTGACAGAAGAGAGTGAGCACA....................................................................... t0027682 23 55
........ACTGACAGAAGAGAGTGAGCA......................................................................... t0045698 21 34
........ACTGACAGAAGAGAGTGAGC.......................................................................... t2242697 20 1
.........CTGACAGAAGAGAGTGAGCAC........................................................................ t0000603 21 1795
.........CTGACAGAAGAGAGTGAGCA......................................................................... t0091333 20 17
.........CTGACAGAAGAGAGTGAGCACA....................................................................... t0102122 22 15
..........TGACAGAAGAGAGTGAGCAC........................................................................ t0000010 20 121614
..........TGACAGAAGAGAGTGAGCACA....................................................................... t0000045 21 19065
..........TGACAGAAGAGAGTGAGCA......................................................................... t0080279 19 19
..........TGACAGAAGAGAGTGAGCACAC...................................................................... t0164557 22 10
..........TGACAGAAGAGAGTGAGC.......................................................................... t2637155 18 1
..........TGACAGAAGAGAGTGAGCACACA..................................................................... t3390606 23 1
...........GACAGAAGAGAGTGAGCAC........................................................................ t0058592 19 26
...........GACAGAAGAGAGTGAGCACA....................................................................... t0239976 20 7
............ACAGAAGAGAGTGAGCACA....................................................................... t0104011 19 15
............ACAGAAGAGAGTGAGCACAC...................................................................... t0909011 20 2
............ACAGAAGAGAGTGAGCAC........................................................................ t1561922 18 2
...............GAAGAGAGTGAGCACACAGAGGC................................................................ t0923647 23 2
...............GAAGAGAGTGAGCACACAGAGGCA............................................................... t0948662 24 2
................................................................TTGCGTGCTCATTTCTCTTTCTG............... t2252638 23 1
...................................................................CGTGCTCATTTCTCTTTCTGTCA............ t0432645 23 4
.....................................................................TGCTCATTTCTCTTTCTGTCAGC.......... t2267512 23 1
......................................................................GCTCATTTCTCTTTCTGTCAGC.......... t0133742 22 12
>vvi-MIR156c
AAGGAATAGGTGACAGAAGAGAGTGAGCACACATGGTCTGTTCTTGCATGGGTCCATGCTTGAAGCTCTGCGTGCTCACTCTCTATCTGTCATCTGTCCTCTCT vvi-MIR156c 104
.((((.((((((((((((((((((((((((.((.(((...(((..(((((....)))))..)))))).)).))))))))))))).))))))))))))))).... structure -60.20
**********TGACAGAAGAGAGTGAGCAC************************************************************************** vvi-miR156c 20
....AATAGGTGACAGAAGAGAGTG............................................................................... t1178028 21 2
.....ATAGGTGACAGAAGAGAGTGA.............................................................................. t1792715 21 1
......TAGGTGACAGAAGAGAGTGAG............................................................................. t0402794 21 4
......TAGGTGACAGAAGAGAGTGA.............................................................................. t3626193 20 1
.........GTGACAGAAGAGAGTGAGCAC.......................................................................... t0734109 21 3
..........TGACAGAAGAGAGTGAGCAC.......................................................................... t0000010 20 121614
..........TGACAGAAGAGAGTGAGCACA......................................................................... t0000045 21 19065
..........TGACAGAAGAGAGTGAGCA........................................................................... t0080279 19 19
..........TGACAGAAGAGAGTGAGCACAC........................................................................ t0164557 22 10
..........TGACAGAAGAGAGTGAGC............................................................................ t2637155 18 1
..........TGACAGAAGAGAGTGAGCACACA....................................................................... t3390606 23 1
...........GACAGAAGAGAGTGAGCAC.......................................................................... t0058592 19 26
...........GACAGAAGAGAGTGAGCACA......................................................................... t0239976 20 7
............ACAGAAGAGAGTGAGCACA......................................................................... t0104011 19 15
............ACAGAAGAGAGTGAGCACAC........................................................................ t0909011 20 2
............ACAGAAGAGAGTGAGCAC.......................................................................... t1561922 18 2
............ACAGAAGAGAGTGAGCACACAT...................................................................... t4330308 22 1
.............CAGAAGAGAGTGAGCACACAT...................................................................... t1701917 21 1
........................................................................TGCTCACTCTCTATCTGTCATC.......... t3839284 22 1
.........................................................................GCTCACTCTCTATCTGTCATC.......... t0623758 21 3
>vvi-MIR156d
AGAGAGAGACTGACAGAAGAGAGTGAGCACATGCAGGCAATTTGTATAAGGGTATACCTATGCCGGTGCGTGCTCACCTCTCTTTCTGTCAGCTTCAGGTGCT vvi-MIR156d 103
.....((..(((((((((((((((((((((..((.((((....(((((....)))))...)))).))..))))))).))))).)))))))))..))....... structure -47.50
**********TGACAGAAGAGAGTGAGCAC************************************************************************* vvi-miR156d 20
AGAGAGAGACTGACAGAAGAGA................................................................................. t1731160 22 1
.....GAGACTGACAGAAGAGAGTGAGCACA........................................................................ t3268947 26 1
......AGACTGACAGAAGAGAGTGAGCAC......................................................................... t0780412 24 3
.......GACTGACAGAAGAGAGTGAGCAC......................................................................... t0004411 23 338
.......GACTGACAGAAGAGAGTGAGCACA........................................................................ t0026185 24 58
.......GACTGACAGAAGAGAGTGAGCA.......................................................................... t0173242 22 9
........ACTGACAGAAGAGAGTGAGCAC......................................................................... t0002494 22 557
........ACTGACAGAAGAGAGTGAGCACA........................................................................ t0027682 23 55
........ACTGACAGAAGAGAGTGAGCA.......................................................................... t0045698 21 34
........ACTGACAGAAGAGAGTGAGCACAT....................................................................... t0968993 24 2
........ACTGACAGAAGAGAGTGAGC........................................................................... t2242697 20 1
.........CTGACAGAAGAGAGTGAGCAC......................................................................... t0000603 21 1795
.........CTGACAGAAGAGAGTGAGCA.......................................................................... t0091333 20 17
.........CTGACAGAAGAGAGTGAGCACA........................................................................ t0102122 22 15
.........CTGACAGAAGAGAGTGAGCACATG...................................................................... t3072913 24 1
..........TGACAGAAGAGAGTGAGCAC......................................................................... t0000010 20 121614
..........TGACAGAAGAGAGTGAGCACA........................................................................ t0000045 21 19065
..........TGACAGAAGAGAGTGAGCACAT....................................................................... t0011384 22 134
..........TGACAGAAGAGAGTGAGCA.......................................................................... t0080279 19 19
..........TGACAGAAGAGAGTGAGC........................................................................... t2637155 18 1
...........GACAGAAGAGAGTGAGCAC......................................................................... t0058592 19 26
...........GACAGAAGAGAGTGAGCACA........................................................................ t0239976 20 7
............ACAGAAGAGAGTGAGCACA........................................................................ t0104011 19 15
............ACAGAAGAGAGTGAGCACAT....................................................................... t0334458 20 5
............ACAGAAGAGAGTGAGCAC......................................................................... t1561922 18 2
............ACAGAAGAGAGTGAGCACATG...................................................................... t3840198 21 1
......................................................................TGCTCACCTCTCTTTCTGTCAGC.......... t0000786 23 1412
......................................................................TGCTCACCTCTCTTTCTGTCAG........... t0017080 22 89
......................................................................TGCTCACCTCTCTTTCTGTCA............ t0191360 21 9
......................................................................TGCTCACCTCTCTTTCTGTCAGCT......... t1489090 24 2
......................................................................TGCTCACCTCTCTTTCTGTCAGCTT........ t3358464 25 1
.......................................................................GCTCACCTCTCTTTCTGTCAGC.......... t0009710 22 158
.......................................................................GCTCACCTCTCTTTCTGTCAGCT......... t0192361 23 9
.......................................................................GCTCACCTCTCTTTCTGTCAGCTT........ t1308798 24 2
.......................................................................GCTCACCTCTCTTTCTGTCAGCTTC....... t2069011 25 1
.......................................................................GCTCACCTCTCTTTCTGTCAG........... t2712975 21 1
.........................................................................TCACCTCTCTTTCTGTCAGCTTCA...... t3180355 24 1
.........................................................................TCACCTCTCTTTCTGTCAGCTT........ t3490651 22 1
>vvi-MIR156e
GTATGGTAGGTGACAGAGGAGAGTGAGCACTCATGGTTCTTTTCTTGCATGAAGTTTCTATGCTTGAAGCTCTGTGTGCTTACTCCCTATCTGTCACCCCTCAAGCAT vvi-MIR156e 108
((.(((..(((((((((((.((((((((((.((.(((....(((..(((((.......)))))..)))))).)).))))))))))))..)))))))))..))).)).. structure -48.20
**********TGACAGAGGAGAGTGAGCAC****************************************************************************** vvi-miR156e 20
.....GTAGGTGACAGAGGAGAGTGAGCA............................................................................... t3495517 24 1
..........TGACAGAGGAGAGTGAGCAC.............................................................................. t0050130 20 31
>vvi-MIR156f
TTATGTTCTGTTGACAGAAGATAGAGAGCACAACTGAACATACCCAAGAGGGCTTGTGTTTGAGCAGTCTTGTCCTCTCTCTTCTCCTGTCAACAGAACTTGCTG vvi-MIR156f 105
....(((((((((((((.(((.((((((.(((((((..((.((.((((....)))).)).))..))))..))).))))))..))).)))))))))))))...... structure -45.40
**********TTGACAGAAGATAGAGAGCAC************************************************************************** vvi-miR156f 21
......TCTGTTGACAGAAGATAGAGAGCAC.......................................................................... t1904304 25 1
.......CTGTTGACAGAAGATAGAGAGCAC.......................................................................... t0019603 24 78
.......CTGTTGACAGAAGATAGAGAGCA........................................................................... t2273301 23 1
........TGTTGACAGAAGATAGAGAGCAC.......................................................................... t0009405 23 163
........TGTTGACAGAAGATAGAGAGC............................................................................ t0045188 21 34
........TGTTGACAGAAGATAGAGAGCACA......................................................................... t0116193 24 14
........TGTTGACAGAAGATAGAGAGCA........................................................................... t0147773 22 11
.........GTTGACAGAAGATAGAGAGCAC.......................................................................... t0094744 22 17
.........GTTGACAGAAGATAGAGAGCACA......................................................................... t0790544 23 3
..........TTGACAGAAGATAGAGAGCAC.......................................................................... t0000001 21 2948081
..........TTGACAGAAGATAGAGAGCACA......................................................................... t0000428 22 2423
..........TTGACAGAAGATAGAGAGCA........................................................................... t0001501 20 848
..........TTGACAGAAGATAGAGAGCACAA........................................................................ t0005724 23 264
..........TTGACAGAAGATAGAGAGC............................................................................ t0014914 19 102
..........TTGACAGAAGATAGAGAG............................................................................. t0220906 18 8
..........TTGACAGAAGATAGAGAGCACAAC....................................................................... t0285028 24 6
...........TGACAGAAGATAGAGAGCAC.......................................................................... t0000022 20 48961
...........TGACAGAAGATAGAGAGCACA......................................................................... t0000472 21 2195
...........TGACAGAAGATAGAGAGCA........................................................................... t0137664 19 12
...........TGACAGAAGATAGAGAGCACAA........................................................................ t0170795 22 10
...........TGACAGAAGATAGAGAGC............................................................................ t4174938 18 1
............GACAGAAGATAGAGAGCAC.......................................................................... t0003151 19 453
............GACAGAAGATAGAGAGCACA......................................................................... t3881971 20 1
............GACAGAAGATAGAGAGCA........................................................................... t4351888 18 1
.............ACAGAAGATAGAGAGCAC.......................................................................... t0382192 18 5
.............ACAGAAGATAGAGAGCACA......................................................................... t0751233 19 3
.........................................................................CCTCTCTCTTCTCCTGTCAACAGAA....... t4325133 25 1
>vvi-MIR156g
GGTGATGTTGTTGACAGAAGATAGAGAGCACAGATGATGATGTGCATGGAGTTTGCATCTCACTCCTTTGTGCTCTCTAGACTTCTGTCATCACCTCAGCCCC vvi-MIR156g 103
(((((......(((((((((.(((((((((((((.(((((.(((((.......))))).))).)).)))))))))))))..))))))))))))))........ structure -50.00
**********TTGACAGAAGATAGAGAGCAC************************************************************************ vvi-miR156g 21
.....TGTTGTTGACAGAAGATAGAGAGCAC........................................................................ t1234341 26 2
......GTTGTTGACAGAAGATAGAGAGCAC........................................................................ t0171561 25 9
......GTTGTTGACAGAAGATAGAGAGCACA....................................................................... t4384520 26 1
.......TTGTTGACAGAAGATAGAGAGCAC........................................................................ t0061829 24 25
.......TTGTTGACAGAAGATAGAGAG........................................................................... t0074412 21 21
.......TTGTTGACAGAAGATAGAGAGCA......................................................................... t2146317 23 1
.......TTGTTGACAGAAGATAGAGAGC.......................................................................... t2402471 22 1
........TGTTGACAGAAGATAGAGAGCAC........................................................................ t0009405 23 163
........TGTTGACAGAAGATAGAGAGC.......................................................................... t0045188 21 34
........TGTTGACAGAAGATAGAGAGCACA....................................................................... t0116193 24 14
........TGTTGACAGAAGATAGAGAGCA......................................................................... t0147773 22 11
.........GTTGACAGAAGATAGAGAGCAC........................................................................ t0094744 22 17
.........GTTGACAGAAGATAGAGAGCACA....................................................................... t0790544 23 3
..........TTGACAGAAGATAGAGAGCAC........................................................................ t0000001 21 2948081
..........TTGACAGAAGATAGAGAGCACA....................................................................... t0000428 22 2423
..........TTGACAGAAGATAGAGAGCA......................................................................... t0001501 20 848
..........TTGACAGAAGATAGAGAGCACAGA..................................................................... t0003830 24 382
..........TTGACAGAAGATAGAGAGC.......................................................................... t0014914 19 102
..........TTGACAGAAGATAGAGAGCACAGAT.................................................................... t0172538 25 9
..........TTGACAGAAGATAGAGAG........................................................................... t0220906 18 8
..........TTGACAGAAGATAGAGAGCACAG...................................................................... t0619793 23 3
...........TGACAGAAGATAGAGAGCAC........................................................................ t0000022 20 48961
...........TGACAGAAGATAGAGAGCACA....................................................................... t0000472 21 2195
...........TGACAGAAGATAGAGAGCA......................................................................... t0137664 19 12
...........TGACAGAAGATAGAGAGCACAGAT.................................................................... t2312649 24 1
...........TGACAGAAGATAGAGAGCACAGA..................................................................... t2721706 23 1
...........TGACAGAAGATAGAGAGC.......................................................................... t4174938 18 1
............GACAGAAGATAGAGAGCAC........................................................................ t0003151 19 453
............GACAGAAGATAGAGAGCACA....................................................................... t3881971 20 1
............GACAGAAGATAGAGAGCACAGA..................................................................... t4064033 22 1
............GACAGAAGATAGAGAGCA......................................................................... t4351888 18 1
.............ACAGAAGATAGAGAGCACAGATGA.................................................................. t0343624 24 5
.............ACAGAAGATAGAGAGCAC........................................................................ t0382192 18 5
.............ACAGAAGATAGAGAGCACAG...................................................................... t0702019 20 3
.............ACAGAAGATAGAGAGCACA....................................................................... t0751233 19 3
.............ACAGAAGATAGAGAGCACAGATG................................................................... t1506208 23 2
.......................................................................GCTCTCTAGACTTCTGTCATC........... t0094134 21 17
.......................................................................GCTCTCTAGACTTCTGTCATCA.......... t0493675 22 4
>vvi-MIR156h
TGCCTCACAATGACAGAAGAGAGAGAGCATGCTGGTGGGAAAACAATTACAACTTTTGATCATCTGATCTGGAAATGCTTGTAAGCGGCATTCTCTTGGATTGTAATCTGAATTCTGCCTCTATCATCAACCTGCCCACAAACGATTTCCTTCAACTGAGTGCCTTTCCGGCTTGAGCCTTCTGCATGATCAGCTGAGTTCTTTCTGCGCCTTTCATTGTGTCCTGCC vvi-MIR156h 228
.((..((((((((.((..((((((((((......(((((.......(((((((((((((((....))))..)))).).))))))..((((.....(..(((....)))..)....))))...............)))))............(((.((((((((......(((....)))....))))..)))).)))))))))))).)..)).))))))))....)). structure -59.90
**********TGACAGAAGAGAGAGAGCAT****************************************************************************************************************************************************************************************************** vvi-miR156h 20
..........TGACAGAAGAGAGAGAGCAT...................................................................................................................................................................................................... t4214288 20 1
>vvi-MIR156i
GGTGACGTTGTTGACAGAAGATAGAGAGCACAGATGATGAAATGCAAGGAGCCAGCATCTCACTCCTTTGTGCTCTCTATTCTTCTGTCATCACCTTAAGGCC vvi-MIR156i 103
(((((......(((((((((((((((((((((((.(((((.((((.........)))).))).)).))))))))))))).)))))))))))))))........ structure -49.00
**********TTGACAGAAGATAGAGAGCAC************************************************************************ vvi-miR156i 21
......GTTGTTGACAGAAGATAGAGAGCAC........................................................................ t0171561 25 9
......GTTGTTGACAGAAGATAGAGAGCACA....................................................................... t4384520 26 1
.......TTGTTGACAGAAGATAGAGAGCAC........................................................................ t0061829 24 25
.......TTGTTGACAGAAGATAGAGAG........................................................................... t0074412 21 21
.......TTGTTGACAGAAGATAGAGAGCA......................................................................... t2146317 23 1
.......TTGTTGACAGAAGATAGAGAGC.......................................................................... t2402471 22 1
........TGTTGACAGAAGATAGAGAGCAC........................................................................ t0009405 23 163
........TGTTGACAGAAGATAGAGAGC.......................................................................... t0045188 21 34
........TGTTGACAGAAGATAGAGAGCACA....................................................................... t0116193 24 14
........TGTTGACAGAAGATAGAGAGCA......................................................................... t0147773 22 11
.........GTTGACAGAAGATAGAGAGCAC........................................................................ t0094744 22 17
.........GTTGACAGAAGATAGAGAGCACA....................................................................... t0790544 23 3
..........TTGACAGAAGATAGAGAGCAC........................................................................ t0000001 21 2948081
..........TTGACAGAAGATAGAGAGCACA....................................................................... t0000428 22 2423
..........TTGACAGAAGATAGAGAGCA......................................................................... t0001501 20 848
..........TTGACAGAAGATAGAGAGCACAGA..................................................................... t0003830 24 382
..........TTGACAGAAGATAGAGAGC.......................................................................... t0014914 19 102
..........TTGACAGAAGATAGAGAGCACAGAT.................................................................... t0172538 25 9
..........TTGACAGAAGATAGAGAG........................................................................... t0220906 18 8
..........TTGACAGAAGATAGAGAGCACAG...................................................................... t0619793 23 3
...........TGACAGAAGATAGAGAGCAC........................................................................ t0000022 20 48961
...........TGACAGAAGATAGAGAGCACA....................................................................... t0000472 21 2195
...........TGACAGAAGATAGAGAGCA......................................................................... t0137664 19 12
...........TGACAGAAGATAGAGAGCACAGAT.................................................................... t2312649 24 1
...........TGACAGAAGATAGAGAGCACAGA..................................................................... t2721706 23 1
...........TGACAGAAGATAGAGAGC.......................................................................... t4174938 18 1
............GACAGAAGATAGAGAGCAC........................................................................ t0003151 19 453
............GACAGAAGATAGAGAGCACA....................................................................... t3881971 20 1
............GACAGAAGATAGAGAGCACAGA..................................................................... t4064033 22 1
............GACAGAAGATAGAGAGCA......................................................................... t4351888 18 1
.............ACAGAAGATAGAGAGCACAGATGA.................................................................. t0343624 24 5
.............ACAGAAGATAGAGAGCAC........................................................................ t0382192 18 5
.............ACAGAAGATAGAGAGCACAG...................................................................... t0702019 20 3
.............ACAGAAGATAGAGAGCACA....................................................................... t0751233 19 3
.............ACAGAAGATAGAGAGCACAGATG................................................................... t1506208 23 2
......................................................................TGCTCTCTATTCTTCTGTCATCA.......... t4352539 23 1
.......................................................................GCTCTCTATTCTTCTGTCATC........... t0651817 21 3
>vvi-MIR159c
TTTTGGAGTGGAGCTCCTTGAAGTCCAATAGAGGGTCTTACTGGGTAGATTGAGCTGCTGACTTATGGATCCCACAGCCCTATCCCGTCAATGGGGGGCATTGGATAGGCTTGTGGCTTGCATATCTCAGGAGCTGCATTATCCAAGTTTAGATCCTTGTTTGGATTGAAGGGAGCTCTACACCTCTCTC vvi-MIR159c 190
....((.((((((((((((..(((((((..((((((((.(((((((((..((((((.((((..((((.(..((((((.(((((((.(((.......)))...))))))).))))))..).))))..)))).)))).)))))))).)))..))))))))..)))))))..)))))))))))).))...... structure -92.40
***************************************************************************************************************************************************************TTTGGATTGAAGGGAGCTCTA********** vvi-miR159c 21
..........................AATAGAGGGTCTTACTGGGTAGATTG.......................................................................................................................................... t1151252 26 2
...........................ATAGAGGGTCTTACTGGGTAG.............................................................................................................................................. t1929929 21 1
.............................AGAGGGTCTTACTGGGTAGATTG.......................................................................................................................................... t1028818 23 2
.............................AGAGGGTCTTACTGGGTAGA............................................................................................................................................. t1720879 20 1
...............................AGGGTCTTACTGGGTAGATTG.......................................................................................................................................... t0012975 21 117
...............................AGGGTCTTACTGGGTAGATT........................................................................................................................................... t0029278 20 52
...............................AGGGTCTTACTGGGTAGATTGA......................................................................................................................................... t0100937 22 16
...............................AGGGTCTTACTGGGTAGAT............................................................................................................................................ t1209773 19 2
................................GGGTCTTACTGGGTAGATTG.......................................................................................................................................... t2697931 20 1
................................GGGTCTTACTGGGTAGATT........................................................................................................................................... t3557471 19 1
....................................................AGCTGCTGACTTATGGATCCC..................................................................................................................... t0015038 21 101
....................................................AGCTGCTGACTTATGGATCC...................................................................................................................... t0166974 20 10
....................................................AGCTGCTGACTTATGGATC....................................................................................................................... t0509565 19 4
....................................................AGCTGCTGACTTATGGATCCCA.................................................................................................................... t2113004 22 1
.........................................................CTGACTTATGGATCCCACAGCC............................................................................................................... t1106820 22 2
.........................................................CTGACTTATGGATCCCACAGCCCT............................................................................................................. t4446512 24 1
....................................................................................CCGTCAATGGGGGGCATTGGATAGG................................................................................. t3045037 25 1
....................................................................................CCGTCAATGGGGGGCATTGGAT.................................................................................... t3921195 22 1
............................................................................................GGGGGGCATTGGATAGGCTTGTGG.......................................................................... t1563869 24 2
............................................................................................GGGGGGCATTGGATAGGCTTGTG........................................................................... t3151691 23 1
.............................................................................................GGGGGCATTGGATAGGCTTGTG........................................................................... t3064084 22 1
..............................................................................................GGGGCATTGGATAGGCTTGTGG.......................................................................... t0247751 22 7
..............................................................................................GGGGCATTGGATAGGCTTGTG........................................................................... t3102727 21 1
..................................................................................................CATTGGATAGGCTTGTGG.......................................................................... t3587818 18 1
........................................................................................................ATAGGCTTGTGGCTTGCATATCTC.............................................................. t3334241 24 1
.........................................................................................................TAGGCTTGTGGCTTGCATATCTC.............................................................. t0871338 23 2
..............................................................................................................TTGTGGCTTGCATATCTCAGGA.......................................................... t3235949 22 1
....................................................................................................................CTTGCATATCTCAGGAGCTGC..................................................... t0089127 21 18
....................................................................................................................CTTGCATATCTCAGGAGCTG...................................................... t0705934 20 3
....................................................................................................................CTTGCATATCTCAGGAGCT....................................................... t1300767 19 2
....................................................................................................................CTTGCATATCTCAGGAGCTGCA.................................................... t3210562 22 1
.....................................................................................................................TTGCATATCTCAGGAGCTGC..................................................... t0008530 20 179
.....................................................................................................................TTGCATATCTCAGGAGCTG...................................................... t0863203 19 2
.....................................................................................................................TTGCATATCTCAGGAGCT....................................................... t4043819 18 1
.........................................................................................................................................ATTATCCAAGTTTAGATCCTTG............................... t1639665 22 2
...........................................................................................................................................................CTTGTTTGGATTGAAGGGAGC.............. t0694076 21 3
.............................................................................................................................................................TGTTTGGATTGAAGGGAGC.............. t2765805 19 1
.............................................................................................................................................................TGTTTGGATTGAAGGGAGCT............. t3526168 20 1
.............................................................................................................................................................TGTTTGGATTGAAGGGAG............... t3897822 18 1
..............................................................................................................................................................GTTTGGATTGAAGGGAGCTCT........... t1292875 21 2
..............................................................................................................................................................GTTTGGATTGAAGGGAGCTCTA.......... t1847415 22 1
..............................................................................................................................................................GTTTGGATTGAAGGGAGCTC............ t2368037 20 1
...............................................................................................................................................................TTTGGATTGAAGGGAGCTCTA.......... t0000113 21 8221
...............................................................................................................................................................TTTGGATTGAAGGGAGCT............. t0024516 18 62
...............................................................................................................................................................TTTGGATTGAAGGGAGCTCT........... t0027874 20 54
...............................................................................................................................................................TTTGGATTGAAGGGAGCTC............ t0095009 19 17
...............................................................................................................................................................TTTGGATTGAAGGGAGCTCTAC......... t0157873 22 10
...............................................................................................................................................................TTTGGATTGAAGGGAGCTCTACACC...... t0244140 25 7
...............................................................................................................................................................TTTGGATTGAAGGGAGCTCTACA........ t0281167 23 6
................................................................................................................................................................TTGGATTGAAGGGAGCTCTA.......... t0012935 20 118
................................................................................................................................................................TTGGATTGAAGGGAGCTCTACA........ t1787803 22 1
................................................................................................................................................................TTGGATTGAAGGGAGCTC............ t3972549 18 1
.................................................................................................................................................................TGGATTGAAGGGAGCTCTA.......... t0584422 19 3
..................................................................................................................................................................GGATTGAAGGGAGCTCTA.......... t2526210 18 1
>vvi-MIR160a
GGGGTTGATCTGCCTGGCTCCCTGAATGCCATCTAAGAAGCTTGTCAAGGTTGTTGACTCTCTTCCTAGTTGGCATCAGAGGAGTCATGCAGGCCCCAACATT vvi-MIR160a 103
(((((....((((.(((((((((((.(((((.(((.((((...(((((.....)))))...)))).))).))))))))).))))))).)))))))))...... structure -52.30
**********TGCCTGGCTCCCTGAATGCCATC********************************************************************** vvi-miR160a 23
..........TGCCTGGCTCCCTGAATGCCA........................................................................ t1059968 21 2
.....................................................................TTGGCATCAGAGGAGTCATG.............. t0136216 20 12
......................................................................TGGCATCAGAGGAGTCATGCA............ t0451171 21 4
........................................................................GCATCAGAGGAGTCATGCAGG.......... t3605125 21 1
>vvi-MIR160b
AATATTGTTCTGCCTGGCTCCCTGAATGCCATCTAAGAAGCTTGTTAAAGAGTGTTGACAACCTTCCTATTTGGCATGAGGGGAGTCAAGCAGGCGAAACACTT vvi-MIR160b 104
....((((.((((.(((((((((..((((((..((.((((.(((((((......))))))).)))).))..))))))..))))))))).))))))))....... structure -47.00
**********TGCCTGGCTCCCTGAATGCCATC*********************************************************************** vvi-miR160b 23
..........TGCCTGGCTCCCTGAATGCCA......................................................................... t1059968 21 2
......................................................................TTGGCATGAGGGGAGTCAAGC............. t0737684 21 3
>vvi-MIR160c
AAATGGGTTGTGCCTGGCTCCCTGTATGCCACACGTAGAGACCACTCCCTTTCCCGGATTGGCTATTTGCGGGTGGCGTGCGAGGAGCCAAGCATACCCACCATTC vvi-MIR160c 106
...(((((.((((.(((((((.((((((((((.((((((..(((.(((.......))).)))...)))))).)))))))))).))))))).)))))))))...... structure -58.30
**********TGCCTGGCTCCCTGTATGCCA*************************************************************************** vvi-miR160c 21
..........TGCCTGGCTCCCTGTATGCCA........................................................................... t0033234 21 46
...................................................................TGCGGGTGGCGTGCGAGGAGC.................. t1366051 21 2
....................................................................GCGGGTGGCGTGCGAGGAGCCAAG.............. t2454514 24 1
...........................................................................GCGTGCGAGGAGCCAAGCATA.......... t0127241 21 13
............................................................................CGTGCGAGGAGCCAAGCATA.......... t3623826 20 1
>vvi-MIR160d
CATACTTACATGCCTGGCTCCCTGTATGCCATTTGCAAAGTCCACCCGAGGATTGGTAGCCTTCGCGGATGGCGTGCGAGGAGCCATGCATGCATCTTGCTT vvi-MIR160d 102
........(((((.(((((((.((((((((((((((.(((.(.(((........))).).))).)))))))))))))).))))))).))))).......... structure -49.30
**********TGCCTGGCTCCCTGTATGCCA*********************************************************************** vvi-miR160d 21
.........ATGCCTGGCTCCCTGTATGCC........................................................................ t2806203 21 1
..........TGCCTGGCTCCCTGTATGCCA....................................................................... t0033234 21 46
..........TGCCTGGCTCCCTGTATGCCAT...................................................................... t2304792 22 1
..........TGCCTGGCTCCCTGTATGCCATT..................................................................... t4139654 23 1
.................CTCCCTGTATGCCATTTGCAAA............................................................... t0642664 22 3
..............................................................TCGCGGATGGCGTGCGAGGAG................... t3576867 21 1
>vvi-MIR160e
TAAGCATATATGCCTGGCTCCCTGTATGCCATTTGCAGAGCCCACCGGCACATCGATGGCCTTCGTGGATGGCGTATGAGGAGCCATGCATATGCCCCATCT vvi-MIR160e 102
...(((((..(((.(((((((..((((((((((..(..((.(((.(((....))).))).))..)..))))))))))..))))))).))))))))....... structure -51.10
**********TGCCTGGCTCCCTGTATGCCA*********************************************************************** vvi-miR160e 21
.........ATGCCTGGCTCCCTGTATGCC........................................................................ t2806203 21 1
..........TGCCTGGCTCCCTGTATGCCA....................................................................... t0033234 21 46
..........TGCCTGGCTCCCTGTATGCCAT...................................................................... t2304792 22 1
..........TGCCTGGCTCCCTGTATGCCATT..................................................................... t4139654 23 1
........................TATGCCATTTGCAGAGCCCACCGG...................................................... t3613133 24 1
..............................................................TCGTGGATGGCGTATGAGGAGC.................. t0456573 22 4
......................................................................GGCGTATGAGGAGCCATGCATA.......... t0061421 22 25
......................................................................GGCGTATGAGGAGCCATGCAT........... t0766623 21 3
.......................................................................GCGTATGAGGAGCCATGCATA.......... t0003469 21 416
.......................................................................GCGTATGAGGAGCCATGCAT........... t0498061 20 4
.......................................................................GCGTATGAGGAGCCATGCATAT......... t3743329 22 1
>vvi-MIR162
TGAAGTCACTGGATGCAGCGGTTCATCGATCTCTTCCTGAAATTGTTGTGAAAAAAGCAGATCAAGAATCGGTCGATAAACCTCTGCATCCAGCGTTCACTCC vvi-MIR162 103
((((..(.((((((((((.((((.(((((((..(((.(((..(((((........))))).))).)))..))))))).)))).)))))))))).))))).... structure -41.70
************************************************************************TCGATAAACCTCTGCATCCAG********** vvi-miR162 21
.......ACTGGATGCAGCGGTTCATCGATC........................................................................ t2795683 24 1
.........TGGATGCAGCGGTTCATCGAT......................................................................... t1743028 21 1
..........GGATGCAGCGGTTCATCGATC........................................................................ t0144101 21 11
.............TGCAGCGGTTCATCGATCTCT..................................................................... t3217151 21 1
........................................................................TCGATAAACCTCTGCATCCAG.......... t0000223 21 4250
........................................................................TCGATAAACCTCTGCATCCAGCGT....... t0044117 24 35
........................................................................TCGATAAACCTCTGCATCCAGC......... t1235999 22 2
........................................................................TCGATAAACCTCTGCATCCA........... t4286119 20 1
.........................................................................CGATAAACCTCTGCATCCAG.......... t0391875 20 5
..........................................................................GATAAACCTCTGCATCCAG.......... t0505403 19 4
>vvi-MIR164a
AGCTCCTTGTTGGAGAAGCAGGGCACGTGCAGATTTGCCTCACTTTTCCCCCTTTTTTCTTCTTTACTCCCACCACCGCCCACAGGCTTGCACGTGCTCCCCTTCTCCAACATGGGTTCCT vvi-MIR164a 121
(((.((.(((((((((((..((((((((((.((......))....................................(((....)))..))))))))))..))))))))))).)))))... structure -45.00
**********TGGAGAAGCAGGGCACGTGCA****************************************************************************************** vvi-miR164a 21
.........TTGGAGAAGCAGGGCACGTGC........................................................................................... t0112201 21 14
.........TTGGAGAAGCAGGGCACGTGCA.......................................................................................... t1241976 22 2
..........TGGAGAAGCAGGGCACGTGCA.......................................................................................... t0000017 21 64380
..........TGGAGAAGCAGGGCACGTGC........................................................................................... t0094500 20 17
..........TGGAGAAGCAGGGCACGTG............................................................................................ t0264563 19 6
..........TGGAGAAGCAGGGCACGTGCAGATT...................................................................................... t2484880 25 1
..........TGGAGAAGCAGGGCACGTGCAGAT....................................................................................... t2881854 24 1
..........TGGAGAAGCAGGGCACGTGCAG......................................................................................... t4287020 22 1
..........TGGAGAAGCAGGGCACGTGCAGA........................................................................................ t4337760 23 1
...........GGAGAAGCAGGGCACGTGCA.......................................................................................... t0022947 20 66
..........................................................................................CACGTGCTCCCCTTCTCCAAC.......... t1126713 21 2
>vvi-MIR164c
TTGAGCAAGATGGAGAAGCAGGGCACGTGCATTACTAGCTCATGCACCACAAACCAATAATCTTTTGCTCGAGTTAGACTCTTGCTTGCTGCTTTGA vvi-MIR164c 97
...((((((..((((..(((.(...).)))....(((((((..(((...................)))..))))))).))))..))))))....... structure -25.61
**********TGGAGAAGCAGGGCACGTGCA****************************************************************** vvi-miR164c 21
...AGCAAGATGGAGAAGCAGGGCACG...................................................................... t0337344 24 5
.........ATGGAGAAGCAGGGCACGTGCA.................................................................. t0067768 22 23
.........ATGGAGAAGCAGGGCACGTGC................................................................... t0338732 21 5
..........TGGAGAAGCAGGGCACGTGCA.................................................................. t0000017 21 64380
..........TGGAGAAGCAGGGCACGTGCAT................................................................. t0002866 22 493
..........TGGAGAAGCAGGGCACGTGCATT................................................................ t0020585 23 74
..........TGGAGAAGCAGGGCACGTGC................................................................... t0094500 20 17
..........TGGAGAAGCAGGGCACGTG.................................................................... t0264563 19 6
...........GGAGAAGCAGGGCACGTGCA.................................................................. t0022947 20 66
>vvi-MIR164d
AAGCTCTTGATGGAGAAGCAGGGCACGTGCAGTTCACAAATTCTAATCTGCTCTGCACGTGCAGTTCACAAATTCTAATCTGCTCTGCACGTGCTCCCCTTCTCCAACATGGGTTCCT vvi-MIR164d 118
.(((((.((.((((((((..((((((((((((..((............((..((((....))))..))............))..))))))))))))..)))))))).)).)))))... structure -48.95
**********TGGAGAAGCAGGGCACGTGCA*************************************************************************************** vvi-miR164d 21
.........ATGGAGAAGCAGGGCACGTGCA....................................................................................... t0067768 22 23
.........ATGGAGAAGCAGGGCACGTGC........................................................................................ t0338732 21 5
..........TGGAGAAGCAGGGCACGTGCA....................................................................................... t0000017 21 64380
..........TGGAGAAGCAGGGCACGTGC........................................................................................ t0094500 20 17
..........TGGAGAAGCAGGGCACGTG......................................................................................... t0264563 19 6
..........TGGAGAAGCAGGGCACGTGCAGTTC................................................................................... t1740831 25 1
..........TGGAGAAGCAGGGCACGTGCAG...................................................................................... t4287020 22 1
...........GGAGAAGCAGGGCACGTGCA....................................................................................... t0022947 20 66
.......................................................................................CACGTGCTCCCCTTCTCCAAC.......... t1126713 21 2
>vvi-MIR166a
GCGGGTGTTTGGAATGAGGTTTGATCCAAGATCCTTCCTTTTTCTCCATTAATTCCTTCAGTACTGGTCATGATTTAGTTACTTCATAATCGGTTGATCTCGGACCAGGCTTCATTCCTGACACCAAGCT vvi-MIR166a 130
((.((((((.(((((((((((((.(((.(((((.............................((((((.((((..........)))).)))))).))))).))).))))))))))))).))))))..)). structure -45.41
***************************************************************************************************TCGGACCAGGCTTCATTCC************ vvi-miR166a 19
..GGGTGTTTGGAATGAGGTTTGATC........................................................................................................ t0101740 24 15
.....TGTTTGGAATGAGGTTTGATC........................................................................................................ t2590477 21 1
.............................................................................................TTGATCTCGGACCAGGCTTCATTCC............ t2378939 25 1
................................................................................................ATCTCGGACCAGGCTTCATTC............. t1673076 21 2
................................................................................................ATCTCGGACCAGGCTTCATTCC............ t4300452 22 1
.................................................................................................TCTCGGACCAGGCTTCATTCC............ t0000023 21 48730
.................................................................................................TCTCGGACCAGGCTTCATTCCT........... t0006961 22 219
.................................................................................................TCTCGGACCAGGCTTCATTC............. t0028730 20 53
.................................................................................................TCTCGGACCAGGCTTCAT............... t0223693 18 7
.................................................................................................TCTCGGACCAGGCTTCATT.............. t0389015 19 5
..................................................................................................CTCGGACCAGGCTTCATTCC............ t0052121 20 30
..................................................................................................CTCGGACCAGGCTTCATTCCT........... t0065490 21 24
...................................................................................................TCGGACCAGGCTTCATTCC............ t0001681 19 767
...................................................................................................TCGGACCAGGCTTCATTC............. t0008173 18 187
...................................................................................................TCGGACCAGGCTTCATTCCT........... t0011298 20 135
...................................................................................................TCGGACCAGGCTTCATTCCTG.......... t2771630 21 1
>vvi-MIR166b
GTTTTTTGAGGGGAATGTTGGCTGGCTCGAGGCATTCACATAAGAAGAAGATATATAAGTGAAGGTGTCGGACCAGGCTTCATTCCTCTCAAATATACA vvi-MIR166b 99
((..(((((((((((((..(.((((..(((.((.(((((...................))))).)).)))..)))).)..)))))))))))))...)). structure -42.41
*******************************************************************TCGGACCAGGCTTCATTCC************* vvi-miR166b 19
...TTTTGAGGGGAATGTTGGCTG........................................................................... t0390101 21 5
....TTTGAGGGGAATGTTGGCTGG.......................................................................... t0031926 21 48
....TTTGAGGGGAATGTTGGCTG........................................................................... t0850741 20 2
....TTTGAGGGGAATGTTGGC............................................................................. t3940966 18 1
.....TTGAGGGGAATGTTGGCTGGC......................................................................... t0493543 21 4
...........GGAATGTTGGCTGGCTCGAGG................................................................... t0009763 21 157
...........GGAATGTTGGCTGGCTCGAGGC.................................................................. t0153795 22 10
...........GGAATGTTGGCTGGCTCGAGGCAT................................................................ t1026753 24 2
...........GGAATGTTGGCTGGCTCGAG.................................................................... t2043128 20 1
................................................................GTGTCGGACCAGGCTTCATTCCTC........... t0588719 24 3
.................................................................TGTCGGACCAGGCTTCATTCC............. t0227259 21 7
..................................................................GTCGGACCAGGCTTCATTCC............. t3034326 20 1
...................................................................TCGGACCAGGCTTCATTCCTC........... t0000013 21 74403
...................................................................TCGGACCAGGCTTCATTCC............. t0001681 19 767
...................................................................TCGGACCAGGCTTCATTC.............. t0008173 18 187
...................................................................TCGGACCAGGCTTCATTCCT............ t0011298 20 135
...................................................................TCGGACCAGGCTTCATTCCTCT.......... t0021419 22 71
...................................................................TCGGACCAGGCTTCATTCCTCTC......... t3624667 23 1
....................................................................CGGACCAGGCTTCATTCCTC........... t0033231 20 46
....................................................................CGGACCAGGCTTCATTCCTCT.......... t0866399 21 2
.....................................................................GGACCAGGCTTCATTCCTC........... t0154387 19 10
>vvi-MIR166c
CTATTTTGAGGGGAATGTTGTCTGGCTCGAGGACACTTACCTTAACTTTGATCCGTTTCTCTAGATCCATATCACCTATATATATGTATTATTGTATTTTTATTTGTACTGAGCATGTGTTGGTGTCGTCGGACCAGGCTTCATTCCCCCCAATTATCGC vvi-MIR166c 160
.....(((.((((((((..((((((..(((.((((((...........((((..(..((....))..)..)))).....((((((((......((((........))))...)))))))).)))))).)))..))))))..)))))))).)))....... structure -52.60
********************************************************************************************************************************TCGGACCAGGCTTCATTCCCC*********** vvi-miR166c 21
....TTTGAGGGGAATGTTGTCTGG....................................................................................................................................... t0437762 21 4
.....TTGAGGGGAATGTTGTCTGGC...................................................................................................................................... t0802117 21 3
........AGGGGAATGTTGTCTGGCTCG................................................................................................................................... t4098419 21 1
..........GGGAATGTTGTCTGGCTCGAG................................................................................................................................. t1053156 21 2
..........GGGAATGTTGTCTGGCTCGAGG................................................................................................................................ t3567501 22 1
...........GGAATGTTGTCTGGCTCGAGG................................................................................................................................ t0001070 21 1104
...........GGAATGTTGTCTGGCTCGAGGA............................................................................................................................... t0135956 22 12
...........GGAATGTTGTCTGGCTCGAG................................................................................................................................. t0161674 20 10
...........GGAATGTTGTCTGGCTCGAGGACA............................................................................................................................. t0379763 24 5
............GAATGTTGTCTGGCTCGAGGA............................................................................................................................... t0050569 21 30
............GAATGTTGTCTGGCTCGAGG................................................................................................................................ t1367323 20 2
......................................................................................................................GTTGGTGTCGTCGGACCAGGCTTC.................. t2693995 24 1
......................................................................................................................GTTGGTGTCGTCGGACCAGGC..................... t3763397 21 1
.......................................................................................................................TTGGTGTCGTCGGACCAGGCT.................... t0978976 21 2
...........................................................................................................................TGTCGTCGGACCAGGCTTCAT................ t0094011 21 17
.............................................................................................................................TCGTCGGACCAGGCTTCATTC.............. t0075007 21 21
.............................................................................................................................TCGTCGGACCAGGCTTCATTCCCC........... t0082723 24 19
.............................................................................................................................TCGTCGGACCAGGCTTCAT................ t2293512 19 1
..............................................................................................................................CGTCGGACCAGGCTTCATTCCC............ t2404182 22 1
...............................................................................................................................GTCGGACCAGGCTTCATTCCC............ t0009442 21 162
...............................................................................................................................GTCGGACCAGGCTTCATTCC............. t3034326 20 1
................................................................................................................................TCGGACCAGGCTTCATTCCCC........... t0000002 21 1070589
................................................................................................................................TCGGACCAGGCTTCATTCCC............ t0001623 20 795
................................................................................................................................TCGGACCAGGCTTCATTCC............. t0001681 19 767
................................................................................................................................TCGGACCAGGCTTCATTCCCCC.......... t0006620 22 229
................................................................................................................................TCGGACCAGGCTTCATTC.............. t0008173 18 187
................................................................................................................................TCGGACCAGGCTTCATTCCCCCC......... t0193785 23 8
.................................................................................................................................CGGACCAGGCTTCATTCCCC........... t0003227 20 443
.................................................................................................................................CGGACCAGGCTTCATTCCC............ t1801703 19 1
..................................................................................................................................GGACCAGGCTTCATTCCCC........... t0008706 19 176
>vvi-MIR166d
CTGCTTTGAGGGGATTGTTGTCTGGCTCGAGGCCACCAACCATCTTTGATTGATTCAAATACTTTGATCAGCTTCAACCCATCTTCTCCTTCAATTCAATTCCACCCTCTGATTATGTGTTAGTGCCCTCGGACCAGGCTTCATTCCCCTCAATCACTGC vvi-MIR166d 160
.....(((((((((.((..((((((..(((((.(((.((((...(((((.....))))).....(((((((.....................................))))))).).))).))).)))))..))))))..)).)))))))))....... structure -50.99
********************************************************************************************************************************TCGGACCAGGCTTCATTCCCC*********** vvi-miR166d 21
.......GAGGGGATTGTTGTCTGGCTC.................................................................................................................................... t0488796 21 4
...........GGATTGTTGTCTGGCTCGAGG................................................................................................................................ t0737019 21 3
............GATTGTTGTCTGGCTCGAGGC............................................................................................................................... t0012898 21 118
............GATTGTTGTCTGGCTCGAGG................................................................................................................................ t3851277 20 1
.............................................................................................................................CCCTCGGACCAGGCTTCATTCCCC........... t0165891 24 10
.............................................................................................................................CCCTCGGACCAGGCTTCATTC.............. t0238167 21 7
..............................................................................................................................CCTCGGACCAGGCTTCATTCC............. t0023733 21 64
...............................................................................................................................CTCGGACCAGGCTTCATTCCCC........... t0005767 22 262
...............................................................................................................................CTCGGACCAGGCTTCATTCCC............ t0011505 21 132
...............................................................................................................................CTCGGACCAGGCTTCATTCC............. t0052121 20 30
................................................................................................................................TCGGACCAGGCTTCATTCCCC........... t0000002 21 1070589
................................................................................................................................TCGGACCAGGCTTCATTCCC............ t0001623 20 795
................................................................................................................................TCGGACCAGGCTTCATTCC............. t0001681 19 767
................................................................................................................................TCGGACCAGGCTTCATTCCCCT.......... t0002229 22 611
................................................................................................................................TCGGACCAGGCTTCATTC.............. t0008173 18 187
................................................................................................................................TCGGACCAGGCTTCATTCCCCTC......... t0160195 23 10
.................................................................................................................................CGGACCAGGCTTCATTCCCC........... t0003227 20 443
.................................................................................................................................CGGACCAGGCTTCATTCCCCT.......... t0032946 21 46
.................................................................................................................................CGGACCAGGCTTCATTCCC............ t1801703 19 1
..................................................................................................................................GGACCAGGCTTCATTCCCC........... t0008706 19 176
....................................................................................................................................ACCAGGCTTCATTCCCCTCAA....... t2388666 21 1
.....................................................................................................................................CCAGGCTTCATTCCCCTCAA....... t3683158 20 1
>vvi-MIR166e
GTGTTTTGAGGGGAATGTTGTCTGGCTCGAGGACACCAACTAGATCTATGATCTGCGTGTAATTGTGAATGGGTGATCGTCTCTCAGTTTTGAAGGAGAGATTTTGAGTGATCTTTGATCATGGGTTGGTGTCGTCGGACCAGGCTTCATTCCCCCCAATTTATTG vvi-MIR166e 166
(((..(((.((((((((..((((((..(((.(((((((((.....((((((((.(((......)))........(((((.(((..((((((......))))))..))))))))...))))))))))))))))).)))..))))))..)))))))).)))..))).. structure -71.80
**************************************************************************************************************************************TCGGACCAGGCTTCATTCCCC*********** vvi-miR166e 21
....TTTGAGGGGAATGTTGTCTGG............................................................................................................................................. t0437762 21 4
.....TTGAGGGGAATGTTGTCTGGC............................................................................................................................................ t0802117 21 3
........AGGGGAATGTTGTCTGGCTCG......................................................................................................................................... t4098419 21 1
..........GGGAATGTTGTCTGGCTCGAG....................................................................................................................................... t1053156 21 2
..........GGGAATGTTGTCTGGCTCGAGG...................................................................................................................................... t3567501 22 1
...........GGAATGTTGTCTGGCTCGAGG...................................................................................................................................... t0001070 21 1104
...........GGAATGTTGTCTGGCTCGAGGA..................................................................................................................................... t0135956 22 12
...........GGAATGTTGTCTGGCTCGAG....................................................................................................................................... t0161674 20 10
...........GGAATGTTGTCTGGCTCGAGGACA................................................................................................................................... t0379763 24 5
............GAATGTTGTCTGGCTCGAGGA..................................................................................................................................... t0050569 21 30
............GAATGTTGTCTGGCTCGAGG...................................................................................................................................... t1367323 20 2
.....................CTGGCTCGAGGACACCAACTA............................................................................................................................ t1449386 21 2
.....................CTGGCTCGAGGACACCAACTAG........................................................................................................................... t3507445 22 1
..................................................ATCTGCGTGTAATTGTGAATGGGTGA.......................................................................................... t3079603 26 1
............................................................................................................................GTTGGTGTCGTCGGACCAGGCTTC.................. t2693995 24 1
............................................................................................................................GTTGGTGTCGTCGGACCAGGC..................... t3763397 21 1
.............................................................................................................................TTGGTGTCGTCGGACCAGGCT.................... t0978976 21 2
.................................................................................................................................TGTCGTCGGACCAGGCTTCAT................ t0094011 21 17
...................................................................................................................................TCGTCGGACCAGGCTTCATTC.............. t0075007 21 21
...................................................................................................................................TCGTCGGACCAGGCTTCATTCCCC........... t0082723 24 19
...................................................................................................................................TCGTCGGACCAGGCTTCAT................ t2293512 19 1
....................................................................................................................................CGTCGGACCAGGCTTCATTCCC............ t2404182 22 1
.....................................................................................................................................GTCGGACCAGGCTTCATTCCC............ t0009442 21 162
.....................................................................................................................................GTCGGACCAGGCTTCATTCC............. t3034326 20 1
......................................................................................................................................TCGGACCAGGCTTCATTCCCC........... t0000002 21 1070589
......................................................................................................................................TCGGACCAGGCTTCATTCCC............ t0001623 20 795
......................................................................................................................................TCGGACCAGGCTTCATTCC............. t0001681 19 767
......................................................................................................................................TCGGACCAGGCTTCATTCCCCC.......... t0006620 22 229
......................................................................................................................................TCGGACCAGGCTTCATTC.............. t0008173 18 187
......................................................................................................................................TCGGACCAGGCTTCATTCCCCCC......... t0193785 23 8
.......................................................................................................................................CGGACCAGGCTTCATTCCCC........... t0003227 20 443
.......................................................................................................................................CGGACCAGGCTTCATTCCC............ t1801703 19 1
........................................................................................................................................GGACCAGGCTTCATTCCCC........... t0008706 19 176
>vvi-MIR166f
TGTAGTTGTGGGGAATGTTGGCTGGCTCGAGGCTTTCTTGAGTGATTTTATGTATACCTCAAAAAGCTTCGGACCAGGCTTCATTCCCCTCAACACACTT vvi-MIR166f 100
(((.((((.((((((((..(.((((..(((((((((.(((((..((.......))..))))))))))))))..)))).)..)))))))).)))))))... structure -49.50
********************************************************************TCGGACCAGGCTTCATTCCCC*********** vvi-miR166f 21
.....TTGTGGGGAATGTTGGCTGGC.......................................................................... t0639889 21 3
......TGTGGGGAATGTTGGCTGGCT......................................................................... t0005847 21 259
......TGTGGGGAATGTTGGCTGGC.......................................................................... t0955275 20 2
.......GTGGGGAATGTTGGCTGGCT......................................................................... t4130037 20 1
........TGGGGAATGTTGGCTGGCT......................................................................... t3622907 19 1
...........GGAATGTTGGCTGGCTCGAGG.................................................................... t0009763 21 157
...........GGAATGTTGGCTGGCTCGAGGC................................................................... t0153795 22 10
...........GGAATGTTGGCTGGCTCGAG..................................................................... t2043128 20 1
.............................................................AAAAGCTTCGGACCAGGCTTCATT............... t3503257 24 1
...............................................................AAGCTTCGGACCAGGCTTCATTCC............. t3743542 24 1
................................................................AGCTTCGGACCAGGCTTCATTCCCC........... t2563311 25 1
.................................................................GCTTCGGACCAGGCTTCATTCCCC........... t0073402 24 21
.................................................................GCTTCGGACCAGGCTTCATTC.............. t1835657 21 1
..................................................................CTTCGGACCAGGCTTCATTCCC............ t0826554 22 3
..................................................................CTTCGGACCAGGCTTCATTCC............. t1118966 21 2
...................................................................TTCGGACCAGGCTTCATTCCCC........... t0000164 22 5734
...................................................................TTCGGACCAGGCTTCATTCCC............ t0000311 21 3187
...................................................................TTCGGACCAGGCTTCATTCC............. t0133393 20 12
...................................................................TTCGGACCAGGCTTCATTCCCCT.......... t0162912 23 10
...................................................................TTCGGACCAGGCTTCATTC.............. t1032706 19 2
...................................................................TTCGGACCAGGCTTCATTCCCCTC......... t2346555 24 1
....................................................................TCGGACCAGGCTTCATTCCCC........... t0000002 21 1070589
....................................................................TCGGACCAGGCTTCATTCCC............ t0001623 20 795
....................................................................TCGGACCAGGCTTCATTCC............. t0001681 19 767
....................................................................TCGGACCAGGCTTCATTCCCCT.......... t0002229 22 611
....................................................................TCGGACCAGGCTTCATTC.............. t0008173 18 187
....................................................................TCGGACCAGGCTTCATTCCCCTC......... t0160195 23 10
.....................................................................CGGACCAGGCTTCATTCCCC........... t0003227 20 443
.....................................................................CGGACCAGGCTTCATTCCCCT.......... t0032946 21 46
.....................................................................CGGACCAGGCTTCATTCCC............ t1801703 19 1
......................................................................GGACCAGGCTTCATTCCCC........... t0008706 19 176
........................................................................ACCAGGCTTCATTCCCCTCAA....... t2388666 21 1
.........................................................................CCAGGCTTCATTCCCCTCAA....... t3683158 20 1
.........................................................................CCAGGCTTCATTCCCCTCAAC...... t4396588 21 1
>vvi-MIR166g
AACAGTTGAGGGGAATGTTGTCTGGTTCGAGATCCTTCGTATGAAGCTCAAGCAGCGTTTGAATGATTTCGGACCAGGCTTCATTCCCCTCAACCCAAAA vvi-MIR166g 100
....(((((((((((((..(((((((((((((((.((((.(((..((....))..))).)))).)))))))))))))))..)))))))))))))...... structure -57.00
********************************************************************TCGGACCAGGCTTCATTCCCC*********** vvi-miR166g 21
......TGAGGGGAATGTTGTCTGGTT......................................................................... t0082503 21 19
........AGGGGAATGTTGTCTGGTTCG....................................................................... t3287983 21 1
............GAATGTTGTCTGGTTCGAGAT................................................................... t1152629 21 2
...........................................................TGAATGATTTCGGACCAGGCTT................... t1018339 22 2
..............................................................ATGATTTCGGACCAGGCTTCATTC.............. t2871866 24 1
................................................................GATTTCGGACCAGGCTTCATTCCC............ t0503301 24 4
................................................................GATTTCGGACCAGGCTTCATTCCCC........... t1589466 25 2
.................................................................ATTTCGGACCAGGCTTCATTCCCC........... t0039294 24 39
.................................................................ATTTCGGACCAGGCTTCATTC.............. t0119151 21 13
..................................................................TTTCGGACCAGGCTTCATTCC............. t0006644 21 228
..................................................................TTTCGGACCAGGCTTCATTC.............. t0458321 20 4
..................................................................TTTCGGACCAGGCTTCATTCCC............ t0969159 22 2
..................................................................TTTCGGACCAGGCTTCATTCCCC........... t1353931 23 2
..................................................................TTTCGGACCAGGCTTCAT................ t3341006 18 1
..................................................................TTTCGGACCAGGCTTCATT............... t4292670 19 1
...................................................................TTCGGACCAGGCTTCATTCCCC........... t0000164 22 5734
...................................................................TTCGGACCAGGCTTCATTCCC............ t0000311 21 3187
...................................................................TTCGGACCAGGCTTCATTCC............. t0133393 20 12
...................................................................TTCGGACCAGGCTTCATTCCCCT.......... t0162912 23 10
...................................................................TTCGGACCAGGCTTCATTC.............. t1032706 19 2
...................................................................TTCGGACCAGGCTTCATTCCCCTC......... t2346555 24 1
....................................................................TCGGACCAGGCTTCATTCCCC........... t0000002 21 1070589
....................................................................TCGGACCAGGCTTCATTCCC............ t0001623 20 795
....................................................................TCGGACCAGGCTTCATTCC............. t0001681 19 767
....................................................................TCGGACCAGGCTTCATTCCCCT.......... t0002229 22 611
....................................................................TCGGACCAGGCTTCATTC.............. t0008173 18 187
....................................................................TCGGACCAGGCTTCATTCCCCTC......... t0160195 23 10
.....................................................................CGGACCAGGCTTCATTCCCC........... t0003227 20 443
.....................................................................CGGACCAGGCTTCATTCCCCT.......... t0032946 21 46
.....................................................................CGGACCAGGCTTCATTCCC............ t1801703 19 1
......................................................................GGACCAGGCTTCATTCCCC........... t0008706 19 176
........................................................................ACCAGGCTTCATTCCCCTCAA....... t2388666 21 1
.........................................................................CCAGGCTTCATTCCCCTCAA....... t3683158 20 1
.........................................................................CCAGGCTTCATTCCCCTCAAC...... t4396588 21 1
>vvi-MIR166h
AACAGTTGAGGGGAACGCTGTCTGGTTCGAGACCACTCGCTTCAAGTACAGACATAATCTGAATGATCTCGGACCAGGCTTCATTCCCCCCAACTCAACA vvi-MIR166h 100
...(((((.((((((.(..(((((((((((((.((...((.....)).((((.....))))..)).)))))))))))))..).)))))).)))))..... structure -42.50
********************************************************************TCGGACCAGGCTTCATTCCCC*********** vvi-miR166h 21
...........GGAACGCTGTCTGGTTCGAGA.................................................................... t0499784 21 4
.................................................................ATCTCGGACCAGGCTTCATTCCCC........... t0006421 24 236
.................................................................ATCTCGGACCAGGCTTCATTC.............. t1673076 21 2
.................................................................ATCTCGGACCAGGCTTCATTCC............. t4300452 22 1
..................................................................TCTCGGACCAGGCTTCATTCC............. t0000023 21 48730
..................................................................TCTCGGACCAGGCTTCATTC.............. t0028730 20 53
..................................................................TCTCGGACCAGGCTTCATTCCC............ t0060048 22 26
..................................................................TCTCGGACCAGGCTTCATTCCCC........... t0061642 23 25
..................................................................TCTCGGACCAGGCTTCAT................ t0223693 18 7
..................................................................TCTCGGACCAGGCTTCATT............... t0389015 19 5
...................................................................CTCGGACCAGGCTTCATTCCCC........... t0005767 22 262
...................................................................CTCGGACCAGGCTTCATTCCC............ t0011505 21 132
...................................................................CTCGGACCAGGCTTCATTCC............. t0052121 20 30
....................................................................TCGGACCAGGCTTCATTCCCC........... t0000002 21 1070589
....................................................................TCGGACCAGGCTTCATTCCC............ t0001623 20 795
....................................................................TCGGACCAGGCTTCATTCC............. t0001681 19 767
....................................................................TCGGACCAGGCTTCATTCCCCC.......... t0006620 22 229
....................................................................TCGGACCAGGCTTCATTC.............. t0008173 18 187
....................................................................TCGGACCAGGCTTCATTCCCCCC......... t0193785 23 8
.....................................................................CGGACCAGGCTTCATTCCCC........... t0003227 20 443
.....................................................................CGGACCAGGCTTCATTCCC............ t1801703 19 1
......................................................................GGACCAGGCTTCATTCCCC........... t0008706 19 176
>vvi-MIR167a
TTTGAGAGGTTGAAGCTGCCAGCATGATCTGGTGAAACAAACACCATCTCTTTCTTCTCTAACCCCATGTCTGGATTCGTCCACCGATCCATTATTATAGACCAGGCCGCCCGTTTCCCATGTAGTGATCGATAATTAGGCTCGGGGTTTTCACTTTTTAGTGGGATCTAATCCTTAGGATGGATGTTTGTATGGGTGGTATATATCATGGTGAGGTCTGTTTTCTATTTTAATTCTAACGGGGTTTTGATTTAGCTGAGGGGGTATAATTCATAGCCTAATTCCAAAACCTAACTCCATAGAGATAGGGTTCCATGATCAGGTCATCTTGCAGCTTCAATCACTCACTCA vvi-MIR167a 351
..((((.((((((((((((.((.((((((((((.(.......(((..(((...((..((.((((((.....((((((.(....).)))))).....(((((((..(((((((((.((((((..(((((((((.........)))).....))))).....))))))....((((.......))))......)))))))))...(((....))).)))))))...................))))))..))...))..)))..)))........................((((.(((....))).))))......).)))))))))))).)))))))))))).)))).... structure -112.70
**********TGAAGCTGCCAGCATGATCTG******************************************************************************************************************************************************************************************************************************************************************************************************************************** vvi-miR167a 21
........GTTGAAGCTGCCAGCATGATCT................................................................................................................................................................................................................................................................................................................................. t0221066 22 8
.........TTGAAGCTGCCAGCATGATCT................................................................................................................................................................................................................................................................................................................................. t0010066 21 152
.........TTGAAGCTGCCAGCATGATC.................................................................................................................................................................................................................................................................................................................................. t0182757 20 9
.........TTGAAGCTGCCAGCATGATCTG................................................................................................................................................................................................................................................................................................................................ t0922794 22 2
..........TGAAGCTGCCAGCATGATCT................................................................................................................................................................................................................................................................................................................................. t0001466 20 869
..........TGAAGCTGCCAGCATGATCTGG............................................................................................................................................................................................................................................................................................................................... t0005167 22 291
..........TGAAGCTGCCAGCATGATC.................................................................................................................................................................................................................................................................................................................................. t0014482 19 105
..........TGAAGCTGCCAGCATGATCTG................................................................................................................................................................................................................................................................................................................................ t0017004 21 90
..........TGAAGCTGCCAGCATGAT................................................................................................................................................................................................................................................................................................................................... t0123093 18 13
.............................................................................................................................................................................................................................................................................................................................ATCAGGTCATCTTGCAGCTTCAAT.......... t2565302 24 1
..............................................................................................................................................................................................................................................................................................................................TCAGGTCATCTTGCAGCTTCA............ t0027460 21 55
..............................................................................................................................................................................................................................................................................................................................TCAGGTCATCTTGCAGCTTCAAT.......... t2508410 23 1
................................................................................................................................................................................................................................................................................................................................AGGTCATCTTGCAGCTTCAAT.......... t0212976 21 8
>vvi-MIR167b
CAATAGCAGTTGAAGCTGCCAGCATGATCTAAGCTTTTCTGTTGCCCACCCTTTCTCCAGGAAAGACTAGATCATGTGGCAGTTTCACCTGTTGATGGA vvi-MIR167b 99
((.((((((.(((((((((((.(((((((((..((((((((................))))))))..)))))))))))))))))))).)))))).)).. structure -47.69
**********TGAAGCTGCCAGCATGATCTA******************************************************************** vvi-miR167b 21
......CAGTTGAAGCTGCCAGCATGAT....................................................................... t0086760 22 18
......CAGTTGAAGCTGCCAGCATGATC...................................................................... t0774088 23 3
.......AGTTGAAGCTGCCAGCATGATCT..................................................................... t2802096 23 1
........GTTGAAGCTGCCAGCATGATCT..................................................................... t0221066 22 8
.........TTGAAGCTGCCAGCATGATCTA.................................................................... t0000234 22 4063
.........TTGAAGCTGCCAGCATGATCT..................................................................... t0010066 21 152
.........TTGAAGCTGCCAGCATGATCTAA................................................................... t0157277 23 10
.........TTGAAGCTGCCAGCATGATC...................................................................... t0182757 20 9
..........TGAAGCTGCCAGCATGATCTAA................................................................... t0000005 22 267549
..........TGAAGCTGCCAGCATGATCTA.................................................................... t0000007 21 193325
..........TGAAGCTGCCAGCATGATCTAAG.................................................................. t0000727 23 1473
..........TGAAGCTGCCAGCATGATCT..................................................................... t0001466 20 869
..........TGAAGCTGCCAGCATGATC...................................................................... t0014482 19 105
..........TGAAGCTGCCAGCATGATCTAAGC................................................................. t0041405 24 37
..........TGAAGCTGCCAGCATGAT....................................................................... t0123093 18 13
..........TGAAGCTGCCAGCATGATCTAAGCT................................................................ t0206171 25 8
..........TGAAGCTGCCAGCATGATCTAAGCTT............................................................... t4372106 26 1
...........GAAGCTGCCAGCATGATCTAA................................................................... t0014653 21 104
...........GAAGCTGCCAGCATGATCTA.................................................................... t0043104 20 35
............AAGCTGCCAGCATGATCTAA................................................................... t0852901 20 2
............AAGCTGCCAGCATGATCTAAGC................................................................. t3746683 22 1
.............AGCTGCCAGCATGATCTAAGCT................................................................ t3616408 22 1
.......................................................TCCAGGAAAGACTAGATCATGTGG.................... t2670161 24 1
..........................................................AGGAAAGACTAGATCATGTGGCA.................. t0046088 23 33
............................................................GAAAGACTAGATCATGTGGCA.................. t2790797 21 1
.............................................................AAAGACTAGATCATGTGGCA.................. t1549009 20 2
.............................................................AAAGACTAGATCATGTGGCAG................. t1670244 21 2
.............................................................AAAGACTAGATCATGTGGCAGTTTC............. t3109080 25 1
..............................................................AAGACTAGATCATGTGGCAGT................ t0232702 21 7
................................................................GACTAGATCATGTGGCAGTTTCA............ t0189666 23 9
................................................................GACTAGATCATGTGGCAGTTTCACC.......... t1514359 25 2
.................................................................ACTAGATCATGTGGCAGTTTCACC.......... t0000439 24 2355
.................................................................ACTAGATCATGTGGCAGTTTCAC........... t0223668 23 7
.................................................................ACTAGATCATGTGGCAGTTTCACCT......... t0244240 25 7
.................................................................ACTAGATCATGTGGCAGTTTC............. t0418619 21 4
.................................................................ACTAGATCATGTGGCAGTTTCA............ t1800131 22 1
..................................................................CTAGATCATGTGGCAGTTTCA............ t0007755 21 196
..................................................................CTAGATCATGTGGCAGTTTCACC.......... t0013485 23 113
..................................................................CTAGATCATGTGGCAGTTTC............. t0137682 20 12
..................................................................CTAGATCATGTGGCAGTTTCACCT......... t0581669 24 3
...................................................................TAGATCATGTGGCAGTTTCACC.......... t0308868 22 6
...................................................................TAGATCATGTGGCAGTTTCA............ t1024160 20 2
...................................................................TAGATCATGTGGCAGTTTCACCT......... t2360260 23 1
....................................................................AGATCATGTGGCAGTTTCACC.......... t0007516 21 203
....................................................................AGATCATGTGGCAGTTTCACCT......... t0267599 22 6
....................................................................AGATCATGTGGCAGTTTCAC........... t0303394 20 6
.....................................................................GATCATGTGGCAGTTTCACC.......... t0078069 20 20
.....................................................................GATCATGTGGCAGTTTCACCT......... t0998110 21 2
......................................................................ATCATGTGGCAGTTTCACCTG........ t0021072 21 72
......................................................................ATCATGTGGCAGTTTCACCT......... t0264897 20 6
.......................................................................TCATGTGGCAGTTTCACCTGT....... t2029036 21 1
.........................................................................ATGTGGCAGTTTCACCTGTTGA.... t1420990 22 2
>vvi-MIR167c
CAGTAGCAGTTGAAGCTGCCAGCATGATCTCAACTTCCCTATACAAGTCAAGGAAAGATCAGATCATGTGGTAGCCTCACCTGTTGATGGG vvi-MIR167c 91
((.((((((.(((.(((((((.((((((((...(((.(((..........))).)))...))))))))))))))).))).)))))).)).. structure -37.00
**********TGAAGCTGCCAGCATGATCTC************************************************************ vvi-miR167c 21
......CAGTTGAAGCTGCCAGCATGAT............................................................... t0086760 22 18
......CAGTTGAAGCTGCCAGCATGATC.............................................................. t0774088 23 3
.......AGTTGAAGCTGCCAGCATGATCT............................................................. t2802096 23 1
........GTTGAAGCTGCCAGCATGATCT............................................................. t0221066 22 8
.........TTGAAGCTGCCAGCATGATCT............................................................. t0010066 21 152
.........TTGAAGCTGCCAGCATGATC.............................................................. t0182757 20 9
..........TGAAGCTGCCAGCATGATCTC............................................................ t0000118 21 7879
..........TGAAGCTGCCAGCATGATCTCA........................................................... t0000490 22 2128
..........TGAAGCTGCCAGCATGATCT............................................................. t0001466 20 869
..........TGAAGCTGCCAGCATGATC.............................................................. t0014482 19 105
..........TGAAGCTGCCAGCATGATCTCAA.......................................................... t0090893 23 17
..........TGAAGCTGCCAGCATGAT............................................................... t0123093 18 13
..........TGAAGCTGCCAGCATGATCTCAAC......................................................... t1874561 24 1
..........TGAAGCTGCCAGCATGATCTCAACT........................................................ t4177993 25 1
...........GAAGCTGCCAGCATGATCTC............................................................ t3615196 20 1
>vvi-MIR167d
AGGGAATAAGTGAAGCTGCCAGCATGATCTAGCTTTGGCTAGGGATACAGAGAAAGAGAGAGATCAGAGCTAACCCTAGCTAGGTCATGCCCTGACAGCCTCACTCCTTCCTTCT vvi-MIR167d 115
((((((..(((((.((((.(((((((((((((((((((((...(((................)))..))))))....)))))))))))))..)).)))).)))))..)))))).. structure -46.79
**********TGAAGCTGCCAGCATGATCTA************************************************************************************ vvi-miR167d 21
..........TGAAGCTGCCAGCATGATCTA.................................................................................... t0000007 21 193325
..........TGAAGCTGCCAGCATGATCT..................................................................................... t0001466 20 869
..........TGAAGCTGCCAGCATGATCTAG................................................................................... t0008837 22 173
..........TGAAGCTGCCAGCATGATC...................................................................................... t0014482 19 105
..........TGAAGCTGCCAGCATGAT....................................................................................... t0123093 18 13
..........TGAAGCTGCCAGCATGATCTAGC.................................................................................. t3493015 23 1
...........GAAGCTGCCAGCATGATCTA.................................................................................... t0043104 20 35
.......................................TAGGGATACAGAGAAAGAGAG....................................................... t2990741 21 1
>vvi-MIR167e
CACTATCAGTTGAAGCTGCCAGCATGATCTAAACTTGCTTCCCTTTGTGAACAGAGATCAGATCATGTGGCAGTTTCACCTGTTGTTGGT vvi-MIR167e 90
.((((.(((.(((((((((((.((((((((...(((..(((.......)))..)))...))))))))))))))))))).)))....)))) structure -35.30
**********TGAAGCTGCCAGCATGATCTA*********************************************************** vvi-miR167e 21
.....TCAGTTGAAGCTGCCAGCATG................................................................ t3589220 21 1
......CAGTTGAAGCTGCCAGCATGAT.............................................................. t0086760 22 18
......CAGTTGAAGCTGCCAGCATGATC............................................................. t0774088 23 3
.......AGTTGAAGCTGCCAGCATGATCT............................................................ t2802096 23 1
........GTTGAAGCTGCCAGCATGATCT............................................................ t0221066 22 8
.........TTGAAGCTGCCAGCATGATCTA........................................................... t0000234 22 4063
.........TTGAAGCTGCCAGCATGATCT............................................................ t0010066 21 152
.........TTGAAGCTGCCAGCATGATCTAA.......................................................... t0157277 23 10
.........TTGAAGCTGCCAGCATGATC............................................................. t0182757 20 9
.........TTGAAGCTGCCAGCATGATCTAAA......................................................... t0401837 24 4
..........TGAAGCTGCCAGCATGATCTAA.......................................................... t0000005 22 267549
..........TGAAGCTGCCAGCATGATCTA........................................................... t0000007 21 193325
..........TGAAGCTGCCAGCATGATCT............................................................ t0001466 20 869
..........TGAAGCTGCCAGCATGATCTAAA......................................................... t0004821 23 312
..........TGAAGCTGCCAGCATGATC............................................................. t0014482 19 105
..........TGAAGCTGCCAGCATGATCTAAACT....................................................... t0104664 25 15
..........TGAAGCTGCCAGCATGATCTAAAC........................................................ t0118773 24 13
..........TGAAGCTGCCAGCATGAT.............................................................. t0123093 18 13
..........TGAAGCTGCCAGCATGATCTAAACTT...................................................... t2685955 26 1
...........GAAGCTGCCAGCATGATCTAA.......................................................... t0014653 21 104
...........GAAGCTGCCAGCATGATCTA........................................................... t0043104 20 35
...........GAAGCTGCCAGCATGATCTAAA......................................................... t4421201 22 1
............AAGCTGCCAGCATGATCTAA.......................................................... t0852901 20 2
........................................................ATCAGATCATGTGGCAGTTTCACC.......... t0006349 24 238
........................................................ATCAGATCATGTGGCAGTTTCACCT......... t0513220 25 4
.........................................................TCAGATCATGTGGCAGTTTCACC.......... t0004027 23 366
.........................................................TCAGATCATGTGGCAGTTTCA............ t0007720 21 198
.........................................................TCAGATCATGTGGCAGTTTC............. t0109987 20 14
.........................................................TCAGATCATGTGGCAGTTTCAC........... t0153338 22 11
.........................................................TCAGATCATGTGGCAGTTTCACCT......... t0385180 24 5
..........................................................CAGATCATGTGGCAGTTTCAC........... t0007041 21 217
..........................................................CAGATCATGTGGCAGTTTCACC.......... t0390145 22 5
...........................................................AGATCATGTGGCAGTTTCACC.......... t0007516 21 203
...........................................................AGATCATGTGGCAGTTTCACCT......... t0267599 22 6
...........................................................AGATCATGTGGCAGTTTCAC........... t0303394 20 6
............................................................GATCATGTGGCAGTTTCACC.......... t0078069 20 20
............................................................GATCATGTGGCAGTTTCACCT......... t0998110 21 2
.............................................................ATCATGTGGCAGTTTCACCTG........ t0021072 21 72
.............................................................ATCATGTGGCAGTTTCACCT......... t0264897 20 6
..............................................................TCATGTGGCAGTTTCACCTGT....... t2029036 21 1
>vvi-MIR168
GGTCTCTAATTCGCTTGGTGCAGGTCGGGAACCGACTTCGCCGCTCCGGCAGCGCCGGAGGCACGCGGCGGCCTACGATTGGTTGCTGAGCGAATTCCGATCCCGCCTTGCATCAACTGAATCGGAGACGGC vvi-MIR168 132
.(((((..(((((.((((((((((.(((((.(.((.(((((..(((((((...))))))).....((((((((.......)))))))).))))).)).).))))).)))))))))).)))))..)))))... structure -72.40
**********TCGCTTGGTGCAGGTCGGGAA***************************************************************************************************** vvi-miR168 21
.......AATTCGCTTGGTGCAGGTCGGG....................................................................................................... t0120350 22 13
........ATTCGCTTGGTGCAGGTCGGGAAC.................................................................................................... t3759775 24 1
.........TTCGCTTGGTGCAGGTCGGGAA..................................................................................................... t1337219 22 2
..........TCGCTTGGTGCAGGTCGGGAA..................................................................................................... t0000009 21 121624
..........TCGCTTGGTGCAGGTCGGGAAC.................................................................................................... t0000462 22 2233
..........TCGCTTGGTGCAGGTCGGGA...................................................................................................... t0055590 20 28
..........TCGCTTGGTGCAGGTCGGGAACCG.................................................................................................. t0187095 24 9
..........TCGCTTGGTGCAGGTCGGGAACC................................................................................................... t0390009 23 5
..........TCGCTTGGTGCAGGTCGGG....................................................................................................... t0887508 19 2
..........TCGCTTGGTGCAGGTCGG........................................................................................................ t3352241 18 1
...........CGCTTGGTGCAGGTCGGGAA..................................................................................................... t0014900 20 102
...........CGCTTGGTGCAGGTCGGGAAC.................................................................................................... t4433829 21 1
............GCTTGGTGCAGGTCGGGAA..................................................................................................... t0094099 19 17
.............CTTGGTGCAGGTCGGGAA..................................................................................................... t1826497 18 1
.............CTTGGTGCAGGTCGGGAACCGA................................................................................................. t2410863 22 1
..............TTGGTGCAGGTCGGGAACCGA................................................................................................. t3988770 21 1
..................................................................................................GATCCCGCCTTGCATCAACTGAAT.......... t0025749 24 59
..................................................................................................GATCCCGCCTTGCATCAACTGAA........... t0828154 23 3
..................................................................................................GATCCCGCCTTGCATCAACT.............. t2341843 20 1
....................................................................................................TCCCGCCTTGCATCAACTGAAT.......... t0042467 22 36
....................................................................................................TCCCGCCTTGCATCAACTGAA........... t3593731 21 1
.....................................................................................................CCCGCCTTGCATCAACTGAAT.......... t0002709 21 514
.....................................................................................................CCCGCCTTGCATCAACTGAA........... t0597953 20 3
......................................................................................................CCGCCTTGCATCAACTGAAT.......... t0821006 20 3
.......................................................................................................CGCCTTGCATCAACTGAATCGG....... t0432684 22 4
..............................................................................................................CATCAACTGAATCGGAGACGG. t2777519 21 1
>vvi-MIR169a
GAGAGTGGAATGCAGCCAAGGATGACTTGCCGGAATTTATATATAGTGAGAAGAGAAGAGGCTATATGCTTTCACATATATAGTGAACCCTGGCAAGTTGTCCTTGGCTACATTTGATTCTCTT vvi-MIR169a 124
((((((.(((((.(((((((((..(((((((((..(((((((((((((((.........(((.....)))))))).))))).)))))..)))))))))..))))))))).))))).)))))).. structure -61.10
************CAGCCAAGGATGACTTGCCGG******************************************************************************************* vvi-miR169a 21
.........ATGCAGCCAAGGATGACTTGCC............................................................................................. t1279249 22 2
...........GCAGCCAAGGATGACTTGCCG............................................................................................ t1002121 21 2
............CAGCCAAGGATGACTTGCCGG........................................................................................... t0001328 21 934
............CAGCCAAGGATGACTTGCCGGAA......................................................................................... t0090797 23 17
............CAGCCAAGGATGACTTGCCGGA.......................................................................................... t0642089 22 3
............CAGCCAAGGATGACTTGCCG............................................................................................ t0734792 20 3
............CAGCCAAGGATGACTTGCC............................................................................................. t3707927 19 1
.............AGCCAAGGATGACTTGCCGGA.......................................................................................... t0564599 21 3
.............AGCCAAGGATGACTTGCCGG........................................................................................... t1229361 20 2
.............................................................................ATATAGTGAACCCTGGCAAGTTGT....................... t4176559 24 1
.............................................................................................CAAGTTGTCCTTGGCTACATT.......... t4339984 21 1
>vvi-MIR169b
GGGGTCGAATTGAGCCAAGGATGGCTTGCCGTCATCTGCAGCAAGAGTTGGAGACTTTTAACTGTGCGTGCACGGTTAGTCATCCTTGGCTCATTTGGCCCTTCT vvi-MIR169b 105
((((((((((.(((((((((((((((.((((((((.(((((.(((((((...)))))))..))))).))).))))).)))))))))))))))))))))))))... structure -61.20
**********TGAGCCAAGGATGGCTTGCCG************************************************************************** vvi-miR169b 21
..........TGAGCCAAGGATGGCTTGCCGT......................................................................... t0050257 22 31
..........TGAGCCAAGGATGGCTTGCCGTC........................................................................ t1479887 23 2
.........................................................................GGTTAGTCATCCTTGGCTCAT........... t3752111 21 1
>vvi-MIR169c
GGGAGTAGAATGCAGCCAAGGATGACTTGCCGGAGATGGGGCATTCCTCGTTAATCCGGCAAGTTGTCCTTGGCTACATTGGGCTCTCTT vvi-MIR169c 90
((((((..((((.(((((((((..(((((((((((((((((....)))))))..))))))))))..))))))))).))))..)))))).. structure -60.00
************CAGCCAAGGATGACTTGCCGG********************************************************* vvi-miR169c 21
.GGAGTAGAATGCAGCCAAGGATG.................................................................. t0584917 23 3
...AGTAGAATGCAGCCAAGGATG.................................................................. t1157693 21 2
......AGAATGCAGCCAAGGATGACT............................................................... t4300305 21 1
.........ATGCAGCCAAGGATGACTTGCC........................................................... t1279249 22 2
...........GCAGCCAAGGATGACTTGCCG.......................................................... t1002121 21 2
............CAGCCAAGGATGACTTGCCGG......................................................... t0001328 21 934
............CAGCCAAGGATGACTTGCCGGA........................................................ t0642089 22 3
............CAGCCAAGGATGACTTGCCG.......................................................... t0734792 20 3
............CAGCCAAGGATGACTTGCC........................................................... t3707927 19 1
.............AGCCAAGGATGACTTGCCGGA........................................................ t0564599 21 3
[truncated: 1,904 more rows]
