# Supplementary material for: Identification of cold-inducible microRNAs in grapevine
Source: Front Plant Sci. 2015 Aug 4;6:595. doi: 10.3389/fpls.2015.00595 (PMC4523783; doi:10.3389/fpls.2015.00595)
Supplement: Table S6 — Novel miRNAs identified in V. vinifera. [file Table6.XLSX]

## Sheet: Sheet1
Table S6 Novel miRNAs identified in Vitis vinifera
Novel_miRNA_name	Novel_miRNA_sequence	Length (nt)	Location	MFE	NCT			CT			Sequence	Sequence (5p)	Sequence (3p)	Region
					Count	Count (5p)	Count (3p)	Count	Count (5p)	Count (3p)
novel_mir_1	UGAAGAGGUGGAGAGUGGAGUG	22	chr11:16101897:16102055:+	-85.3	259	259	-	313	313	-	GAGTCTTGCATGAAGAGGTGGAGAGTGGAGTGCAGCCAAGGATGACTTGCCGGAATTCACATATAGAGTGGAATGAGGCAATAGACCGGCCTCTTCTCATGGTGTCCCTGGCAGGTTGTCCTTGGCTACCTTTCGCTCTCTTCTTCTTATGTGAGGCTG	TGAAGAGGTGGAGAGTGGAGTG	-	intergenic
novel_mir_2	UUCCAUGAUGGUAGGGCCUAUU	22	chr18:28600683:28601043:-	-83.95	59	59	-	28	28	-	GTTCAATATCTTCCATGATGGTAGGGCCTATTAGATTGATGATGTATTTGAGATGGTGTCTTCATACTGACAATTGATATGTTGTGTCTTGACTTGCTTGTGTTGTTAACTTATACGTTTTTTTGGACATTTGTTTTGTCCATCATTTTGGTTTGTCTTTATTAGCACAGTTTTTGTGATGTATGGTCCTATTTAAGCATTTGATGATTGAGGTTAGACTTTTCCATTGCATTATCATTGAGCATATCCTAGAGTTTCTCGTGTCTTGATGTTGTGTCTCTTATCGGTCGCCATCACATACTGGGGCATATCTCCTCTTAGGATTTATAGGATCCTCTACCGATATCCTAGGTACTGGGTT	TTCCATGATGGTAGGGCCTATT	-	intergenic
novel_mir_3	GUUGGAAGUCGGUGGGGGAAC	21	chr19:18678400:18678570:+	-51.9	134	134	-	73	73	-	AGATTGGAAAGTTGGAAGTCGGTGGGGGAACTTGAAAGCTTACCCCAGAATCAATATTACTCATCTGGTTATTTGGTATCAGTTTCCCTGATCAATGGGAAGACGGTAAGAATATTGATTTAAGGTGAGATGTCCCCTTCTTCTCAAGAGACTCTGCTAACTTTTTAGAGA	GTTGGAAGTCGGTGGGGGAAC	-	intergenic
novel_mir_4	UUUCCACGGCUUUCUUGAACU	21	chr1:1997808:1997989:+	-57.1	6006	3445	2561	-	-	-	GTCGTTTGCATGCTTTTCCACGGCTTTCTTGAACTTGGAACTTAGGTGTGCTTCTCTCTCTTCTTCTTCTTCTTCTCCTTTCTCTCTACATCCATACGTATGTTTCTCTTCAGAGAATACTCTTAATATGAAATTAAATCTTAGTACGAAGTTCAAGAAAGCCGTGGGAAAATATGAAATGA	TTTCCACGGCTTTCTTGAACT	TTCAAGAAAGCCGTGGGAAAA	intergenic
novel_mir_5	CAUGGGCGGUUUGGUAAGAGG	21	chr1:3865565:3865681:+	-46.2	25526	25311	215	23550	23311	239	GCCTCCTGAAACTTACATGGCATGGGCGGTTTGGTAAGAGGGAATCTTATCACTCTCTTCCCTGGGTGGTTGCTTTCTTACCAACACCTCCCATTCCACTAATTTTCAGTAGTTTTT	CATGGGCGGTTTGGTAAGAGG	TCTTACCAACACCTCCCATTCC	intergenic
novel_mir_6	UUCCCAAGACCCCCCAUGCCAA	22	chr1:3865822:3865924:+	-58.1	7840	3552	4288	-	-	-	GCGGGAGCTGTGGGTATGGGAGGATTGGGGAGACGATGAATTAGGAAACTGGATCTGAAGAAAACATTTTCTTCCCAAGACCCCCCATGCCAACAGCTTCCGG	GGTATGGGAGGATTGGGGAGA	TTCCCAAGACCCCCCATGCCAA	intergenic
novel_mir_7	UGGGGUACGAACUAGAGGUGG	21	chr1:7530676:7530798:+	-30.26	903	-	903	847	-	847	AGATACACAAGGCCGATAGGTTGCTTATTCCACCCTAATATCGTTGATATAGAGAGACAATCATCGGATGAGAAGGTGGGGATGAGAGATGGTGGGGTACGAACTAGAGGTGGTGGGGTATGG	-	TGGGGTACGAACTAGAGGTGG	intergenic
novel_mir_8	CUUCAGUGAGUGUGGCGUCAACG	23	chr1:18514146:18514300:+	-56.26	25	25	-	88	88	-	AAGGCTCACGCTTCAGTGAGTGTGGCGTCAACGACATTCATACGGGTGCCTGATAAGCGCCTTAGGCCCAAAGGTGTTCACCTTTTGGGTTCTCCGCCTTTTTACCAATGCCTTTGGGCATTTTCAGGATGCCATGCCCCATAGAGTCATGCCTC	CTTCAGTGAGTGTGGCGTCAACG	-	intergenic
novel_mir_9	AGGACAACCAAGCUGGAUGCCAU	23	chr1:3736445:3736574:-	-71.2	99	99	-	-	-	-	CATTTTAAGGAGGACAACCAAGCTGGATGCCATAAAATAAAAACATAGACAGTTCTTTTTATGTCTATTCAAAAGAGGTGCCTATGTCTTTATTTTACAGCATCCAACTTGGTTGTCCTCCTTAAGATGG	AGGACAACCAAGCTGGATGCCAT	-	intergenic
novel_mir_10	GAAGCUCUUGAGGGGGACUG	20	chr2:1237534:1237664:+	-64.9	65	8	57	-	-	-	TTTCAAGGCATTGGTTGCTCACTCTCCCTCAAGGGCTTCTGCACTTTGGCCATGGCCATATACCAATGTGGGGCAAGTGGGAAAGAGGGTAGAAGCTCTTGAGGGGGACTGAAGAAGCTGTGCTTTGCTTG	ACTCTCCCTCAAGGGCTTCTG	GAAGCTCTTGAGGGGGACTG	intergenic
novel_mir_11	UAAGUAGCUUCCUUGACGGUC	21	chr2:4085185:4085309:-	-33.4	131	131	-	126	126	-	CATAAATTGATAAGTAGCTTCCTTGACGGTCCTGAAGATCTCCAAGATTGCGAGATATGGCTCCCACAACAGCCCCTACTCCCTGAAAATTCAATGGCCAGTCAGTGATAGCTACATTCAAGTGG	TAAGTAGCTTCCTTGACGGTC	-	CDS/intronic
novel_mir_12	CAAGAAGUUGGAUCCUCUUCC	21	chr3:6931849:6931921:-	-18.9	48	48	-	56	56	-	TTTTCTGTAGCAAGAAGTTGGATCCTCTTCCAACCAAGTTTATTACTAGAGAATTCAAGCTTCTTGAGGAACA	CAAGAAGTTGGATCCTCTTCC	-	intergenic
novel_mir_13	UGCCAAGAAGCACAUUCCUCC	21	chr3:17003551:17003669:-	-81.3	1196	1195	1	661	661	-	CGAGGAACTATGCCAAGAAGCACATTCCTCCTATCTAACTTCCCTTCCCTAGGGAAGTTAGATTGGAGGAATGTGCTTCTTGGCATAGGAGGGCTGTATGGTGCCGCTGGCAGCCTCGC	TGCCAAGAAGCACATTCCTCC	AGGAATGTGCTTCTTGGCATA	intergenic
novel_mir_14	UUAUGGGACUACAUGUGUUAC	21	chr3:17925343:17925446:-	-48.4	146	26	120	-	-	-	ATTAAAGTGTTACACATGTAGTGCCATCATATGAAGAAAAGTGTATGATTTTTTTAATCAATCAGTTCTTTATATTATGGGACTACATGTGTTACACTTTGATG	TACACATGTAGTGCCATCATA	TTATGGGACTACATGTGTTAC	intergenic
novel_mir_15	AUUAAUUGUUCCCACCGCUCU	21	chr4:6524866:6524949:+	-33.7	52	-	52	38	-	38	GATCGATGAAGAGAACGATGGGAATAATTAATATAATTTTAAAATTAAATTATATTAATTGTTCCCACCGCTCTCCTTATGAGC	-	ATTAATTGTTCCCACCGCTCT	intergenic
novel_mir_16	UGAAUAGGAAGAGGGAGGAACA	22	chr11:16468004:16468138:+	-62.9	13	13	-	81	81	-	GGGCTTTGCTTGAATAGGAAGAGGGAGGAACAAAGCCAAGGATGAATTGCCGGCGATGAAAGTAGGCAGCTTTGTCCATGGATCGGCAATTTATTTCTTGGCTATGTTGGGCTCTCTTCTTTTCACGTACTGCCA	TGAATAGGAAGAGGGAGGAACA	-	intergenic
novel_mir_17	UGAUAAUAUGAACAGACGGUG	21	chr4:19211870:19211967:-	-18.33	137	-	137	146	-	146	AGGAACACTATATTCACATTCACATGTCTTTAATATTTTATCATTTATTAATGATTGTTTAATGCAGTGATAATATGAACAGACGGTGTCATTGTTCT	-	TGATAATATGAACAGACGGTG	intergenic
novel_mir_18	UUAAACAAGAGAGAACCGAGG	21	chr5:15963202:15963301:+	-24.9	87	-	87	76	-	76	TTTTGAATTTTCACTTCAGGTTCTCTTTCCAATTTACACAATTCGCTTTCCCATGGGAGTATTGTCTTGTTAAACAAGAGAGAACCGAGGACTTTTAGAG	-	TTAAACAAGAGAGAACCGAGG	intergenic
novel_mir_19	UUUGGAGGAGAUGAGGACAAG	21	chr5:15063427:15063758:-	-78.6	49	-	49	-	-	-	ACATAGGATCATTTTTTACTTTTCTGTTCTTCATGCTCCTTAGTGGTCCACCCGTTACTCGGTTTTAGCATTGATGCTTGAGCCATTTTGGGAGATCTTTTGAAGGGATTTTTGGATCCATGGAGTGATTTTAGTAGCACCCTACATTGTTTTTTTTCCTTTTCCTTTTTCTTTTTCTTTCTTTTATTTTCTTGGGGGTACATTTAGCTCAGTTTAGGAGTGTTTTTATGAACCTTAACCTTGGATTATTGCATTTTGGGAGTTTGAGTTTGGTTTAATGGGGTTTTGAAAAGAATTAGGCTTTGGAGGAGATGAGGACAAGTATCCAAATA	-	TTTGGAGGAGATGAGGACAAG	intergenic
novel_mir_20	AGAAGAGAGAGAGUACAGCUA	21	chr5:19124470:19124728:-	-65.6	14210	-	14210	11480	-	11480	GGGAAGCTTCAAGTTGCACTCTTTAGTCTTCATCTCATTGAATTATTAAACATGTCGTTTGGTGAGTAGTGGCCTGGCCCAAAAAGTTAAGACTCCCAAGAAGAACATGGGTACTTCAATAGCTTTATCAATTACCCACCAAGAGAAAGAAAACCTCTCTACTTATTTATAGACCAGAGAAGGAAAGGCATTTGCATGTTCATGCTGGTGTCCATCAAGACCTGCAGGAGAAGAGAGAGAGTACAGCTATACTTGCTCC	-	AGAAGAGAGAGAGTACAGCTA	intergenic
novel_mir_21	UUAGAUGAUCAUCAACAAACA	21	chr5:24742118:24742235:-	-45.5	499	20	479	539	40	499	GTTTTGCAGCTATGAATATGTTTTGTTGCTGGTCATCTAGTCATTGTTAGTCATGTTTAACGCTCATGGCAGGATGATTAGATGATCATCAACAAACACATTCAGGATAATGCATCAC	TTTTGTTGCTGGTCATCTAGTC	TTAGATGATCATCAACAAACA	intergenic
novel_mir_22	UAUCAUGCUCUUUAGGACUCC	21	chr11:19800799:19800885:+	-62.4	72	72	-	53	53	-	CCAAAGTACATATCATGCTCTTTAGGACTCCAAAATGCATTGTGTTTTGCAATTTGGAGTCTTAAAGAGCATGATATGTACTTTGGT	TATCATGCTCTTTAGGACTCC	-	intergenic
novel_mir_23	AUACUGGAAGGGAUGCUGUCU	21	chr6:2805485:2805585:+	-26.62	68	-	68	48	-	48	AGGAGGGTTTGTATGAATGTAAACTGATAGCTCATCTCTTTTATGTATGAAACTCTTTCCAATTTTGTGTATACTGGAAGGGATGCTGTCTCTTTCCCTCT	-	ATACTGGAAGGGATGCTGTCT	intergenic
novel_mir_24	UGGGCUAGCUAUGAAAGGGUA	21	chr6:3540826:3541006:+	-49.43	218	-	218	-	-	-	AGACCATTTGCTACCCTCTCATAGCTAACAACCATTACTAAATTTATTTATTTTATTTTATTATATATTCTAACATTTTACAATTATATATTTCTTTTCTTTTTTAAAATGGATATTTAAATGTATATAATATTTTAATATTTATACCTATGGGCTAGCTATGAAAGGGTAGCAAACGGTC	-	TGGGCTAGCTATGAAAGGGTA	intergenic
novel_mir_25	UCGCAGGAGAGAUGACGCCGU	21	chr6:3976407:3976496:-	-48.4	10885	10867	18	20701	20765	36	AAGGTTCTCTTCGCAGGAGAGATGACGCCGTCGCCCATGTCCATTCGAGGGCTAGGCGCCAGCATCATTTCTCCTGCATAGGAAACCTTT	TCGCAGGAGAGATGACGCCGT	AGCATCATTTCTCCTGCATAG	intergenic
novel_mir_26	UCUACCUGAGGGAAUGACGUU	21	chr6:13592728:13592962:-	-61.31	88	-	88	84	-	84	CGGATTGCAACACCTTCGTTCTCTAGTAGAGTTACATCTTTGCAACTGCCCACGGCTAAAGGAATTGCCCCCCATTTTACACATGCTCACATCCCTTAAGCGGTTAGAGATAAGGCAATGTCCAAGTCTCTATTCACTTCCAGAGATGGGGCTGCCATCCATGCTTGAAAGGCTAGAAATCGGTGGATGCGACATTCTACAGTCTCTACCTGAGGGAATGACGTTCAACAATGCC	-	TCTACCTGAGGGAATGACGTT	CDS/intronic
novel_mir_27	UUAUGGAUGGCAGAAGGUUUA	21	chr6:13594470:13594631:-	-33.1	1625	-	1625	-	-	-	AGGAGAAGAGTGGAATTCTTCCATCTTTAAGATTAAGCTATCATTATCTTCCCACACAATTGAAGCGATGTTTTGCATATTGTTCCATATTTCCCAAGGATTATGAATATGAAAAGCAGAAGTTGGTGTTATTATGGATGGCAGAAGGTTTACTGGATGACT	-	TTATGGATGGCAGAAGGTTTA	5’UTR
novel_mir_28	UGUGGACAUUGUUUCAGGGCU	21	chr7:6411485:6411815:+	-135.24	206	2	204	177	3	174	CAGATAATCAGATCCCTGAAATGGTGTCCACAGAGCAATATCTTGGCTTGTGGATGAAGTAGAGGCTTGCTTAGGCTGCAGTGTGCCGCAGAAGGATTTATGGTGGCACAACATCCTTACTTGGAAATAAGAGAATTTTACCTTTTTACAGGAACATCTGCCACAGACATGTGATTCTCAATGCAGCCTTACTGGCTCCACTGGCTCCATATACAACACTTGGTCTCGTATGCTATTTGCATCAGTCTCTAAATTTTTTACTGGACTGTAGAAGCATACCAAATAGCCCATATACTGCTCTGTGGACATTGTTTCAGGGCTCTGATTATCT	CCCTGAAATGGTGTCCACAGA	TGTGGACATTGTTTCAGGGCT	intergenic
novel_mir_29	UGGAAGCAAUCAGGAGACUUG	21	chr7:17201643:17201884:+	-105.72	343	343	-	-	-	-	AACCATCTTCTGGAAGCAATCAGGAGACTTGTAGAAATTCGCAGTAACTCCACGTTTCATAATCTGTCTCAAATTCTCAAGTTCTTTAAAGAACGTTGAAGATGGGTGAGATGAGATTTTTGGCTCTGTTTATTCTTCTCTTTTGAGTACTGATTTTTCAAGCAGCAGAGGCTAGAATCAGAAGGTATAATTGGGAGGTGAAGTTGAGTACAAGTCTCCTGATTGCTTCCAGAAGATGGTTA	TGGAAGCAATCAGGAGACTTG	-	5’UTR/CDS
novel_mir_30	UUCUCGGACCAGGCUUCAUUC	21	chr7:19450174:19450334:+	-64.3	2077	167	1910	1278	122	1156	GGGTTGAGAGGAATGTTGTCTGGCTCGAGGTATCATTTATTTTTCTTTTCTTTTCTTCGGGTTTTTGTTGGATTGAATTTAACCCCCAAATGAAAGAAAGAAAGAAGAAGAAATATAAGGTGATGAGTGATTCTCGGACCAGGCTTCATTCCCCTCAACCG	ATGTTGTCTGGCTCGAGGTATC	TTCTCGGACCAGGCTTCATTC	intergenic
novel_mir_31	UGACAGCGAGAGAGAGCACGC	21	chr7_random:1392255:1392353:+	-58.6	47	47	-	73	73	-	GAAGATTGTATGACAGCGAGAGAGAGCACGCCTGTACACAGTCATGTTCCTCGCATGAATGCTGACTAGCGTGCTCTCTCTCGTTGTCAAGCAATTACA	TGACAGCGAGAGAGAGCACGC	-	CDS
novel_mir_32	UGACAAAGAGAGAGAGCACAC	21	chr7_random:1422270:1422383:-	-52.2	9743	9743	-	8339	8339	-	TGCAATTGCTTGACAAAGAGAGAGAGCACACTTGTTAGCATTCATGTGAGGTAACATGACTGTGTACAGGTGTGCTTTCTCTCGCTGTCATACAATCTTCTCATCAAGGATGCC	TGACAAAGAGAGAGAGCACAC	-	intergenic
novel_mir_33	CCGAGGGAGAGAGCGAGAGGA	21	chr8:14593879:14594080:-	-98.9	2611	2611	-	3074	3074	-	GAGAAAGGGACCGAGGGAGAGAGCGAGAGGAGGAAACGGAGGAAACCCCTTTCAACTCGGCGTATAAAGGGAGTGATTGAGAGGGGAGAGATCACCGATCAGTGTCTGTGTGTGGATGTGCATTGGATCCTTCGCCGAGGGTGGGTTTGAAAGGTTCCACCTTCACCACCTGCTCTCACTCTGTCCCTCAGTCTGTTTCTCT	CCGAGGGAGAGAGCGAGAGGA	-	intergenic
novel_mir_34	UGGGAGGAAGAUAGCGAGGAA	21	chr8:16138745:16139039:-	-84.2	63	-	63	47	-	47	TTGCGAGTCATAATTCTCGCCTCCCTATTCTCCAGTCCAAACTCATCAGGTCCAAGATCTCTGGTGGGTCCAATCTGCCTGATGGACATCCAAGGATCATGAAATCTGTCATCTCTATCATTGTCCCGTAAGGATATAGGCTTAATCATGGGTGAACCATTGAAATCCTGCCAATGGGTTGCCAAACTGGCGTGCTCCATCTCAAACAATCTCCCCAGAGAGAATCTTCCTCGTTCTATCGACTCTAACAAACTATTGCCCTTGTGGGAGGAAGATAGCGAGGAACATGAAGCAA	-	TGGGAGGAAGATAGCGAGGAA	intergenic
novel_mir_35	CUUGGCUGUUGGAGAGGGUAC	21	chr9:917505:917644:+	-47.9	89	89	-	71	71	-	TCCGAATCTCCTTGGCTGTTGGAGAGGGTACCAAGGGATACTGTGGCCACCCAGTCTGCCGACAAGTATGCCGACCAAATCAGGATTCTGATCCAAGGTCTAAATGTGTACTTTCGTCGGTTGCTAAAGATGATGAGGAC	CTTGGCTGTTGGAGAGGGTAC	-	CDS
novel_mir_36	UUGCUGAGAGAGUCGUCUGCC	21	chr9:19105535:19105615:-	-38.5	554	554	-	639	639	-	TTTCTTCTCATTGCTGAGAGAGTCGTCTGCCTCTTGTGAAAGATTCAGAGGCAGATGACCCTATCAGAAATGAAAAGGAAG	TTGCTGAGAGAGTCGTCTGCC	-	intergenic
novel_mir_37	UUCCUCAAGUAGACAUGCAUG	21	chr9_random:179159:179348:+	-36.71	969	-	969	773	-	773	CCTTTTCGTCGTCGTCCATTTGACAAAGTCAGGCGCTTGGGTCAAACCGACACTTGTTTGTACCAAAAACTTGCCCTTCATCTCCCCAATTTTACTGGTTATCCACAAGGCCATATCACGTACAACATCATGAAATTTTACAAATCTAGTACCTGAAGATTCCTCAAGTAGACATGCATGAACGAGAGTA	-	TTCCTCAAGTAGACATGCATG	intergenic
novel_mir_38	CUGUAUUUGGUGGAGUGGAUG	21	chrUn:7244901:7245012:+	-37.1	125	125	-	128	128	-	GAAAGATATGCTGTATTTGGTGGAGTGGATGAGAAAGGGAATAGTGCATTGCATCTTGCTGCAATGTTTTCAGTTTATCATCTTTGCTCACTCTTTGTGCTGCATATGGGAA	CTGTATTTGGTGGAGTGGATG	-	intergenic
novel_mir_39	AAUGGGCUGAUUGGGAUAAAA	21	chr14:19755471:19755581:-	-53.9	-	-	-	4999	3916	1083	GAGCTACTGGAAGTTGTAGGAATGGGCTGATTGGGATAAAAATCTTATGGTGGAAACACTTAAATTTTTTTCCCAATGCCGCCCATTCCAATGATTTTCAGCTGTTCCTCC	AATGGGCTGATTGGGATAAAA	TTCCCAATGCCGCCCATTCCAA	intergenic
novel_mir_40	UAUUGGGGGUCUGGGAAAGGUA	22	chr14:23394906:23394996:-	-42.9	-	-	-	90	90	-	AAGCCTTTGGTATTGGGGGTCTGGGAAAGGTATCTTCACACATCTTCAAATGTTTAGGGACCCTTTCCATCGGCCCCCAATCCAGACGCTC	TATTGGGGGTCTGGGAAAGGTA	-	CDS
novel_mir_41	UUCUGGAUGAUGUUUGGGAGA	21	chr12:19856297:19856418:+	-32.5	58	-	58	46	-	46	TCTGCGACCTCTTCTTATATGCAAAGCGAGAACCTAGATTTGCTTCAGCAAAAACTGAAAGAGAGCCTTGGTGACAAGAAGTTTCTACTTGTTCTGGATGATGTTTGGGAGAAATGTCGTAG	-	TTCTGGATGATGTTTGGGAGA	intergenic
novel_mir_42	UUCCACGGCUUUCUUGAACUU	21	chr1:1997803:1997999:+	-61.3	-	-	-	4079	2897	1182	GAAAGGTCGTTTGCATGCTTTTCCACGGCTTTCTTGAACTTGGAACTTAGGTGTGCTTCTCTCTCTTCTTCTTCTTCTTCTCCTTTCTCTCTACATCCATACGTATGTTTCTCTTCAGAGAATACTCTTAATATGAAATTAAATCTTAGTACGAAGTTCAAGAAAGCCGTGGGAAAATATGAAATGATTTTGTTGTT	TTCCACGGCTTTCTTGAACTT	TTCAAGAAAGCCGTGGGAAAA	intergenic
novel_mir_43	CUUUGGAGGAGAUGAGGACAAGU	23	chr5:15063426:15063759:-	-78.9	-	-	-	58	-	58	CACATAGGATCATTTTTTACTTTTCTGTTCTTCATGCTCCTTAGTGGTCCACCCGTTACTCGGTTTTAGCATTGATGCTTGAGCCATTTTGGGAGATCTTTTGAAGGGATTTTTGGATCCATGGAGTGATTTTAGTAGCACCCTACATTGTTTTTTTTCCTTTTCCTTTTTCTTTTTCTTTCTTTTATTTTCTTGGGGGTACATTTAGCTCAGTTTAGGAGTGTTTTTATGAACCTTAACCTTGGATTATTGCATTTTGGGAGTTTGAGTTTGGTTTAATGGGGTTTTGAAAAGAATTAGGCTTTGGAGGAGATGAGGACAAGTATCCAAATAT	-	CTTTGGAGGAGATGAGGACAAGT	intergenic
novel_mir_44	AAGCAAUCAGGAGACUUGUAG	21	chr7:17201646:17201881:+	-100.42	-	-	-	342	342	-	CATCTTCTGGAAGCAATCAGGAGACTTGTAGAAATTCGCAGTAACTCCACGTTTCATAATCTGTCTCAAATTCTCAAGTTCTTTAAAGAACGTTGAAGATGGGTGAGATGAGATTTTTGGCTCTGTTTATTCTTCTCTTTTGAGTACTGATTTTTCAAGCAGCAGAGGCTAGAATCAGAAGGTATAATTGGGAGGTGAAGTTGAGTACAAGTCTCCTGATTGCTTCCAGAAGATGG	AAGCAATCAGGAGACTTGTAG	-	5’UTR
novel_mir_45	AGAUGAUGUAUGGAAUGAAAUU	22	chr8:22256980:22257050:+	-19.9	-	-	-	572	521	51	CTTTTTTCTTAGATGATGTATGGAATGAAATTAGGGTTTATATTTCCTTCCATCGTTATTAGGTTAAAAGA	AGATGATGTATGGAATGAAATT	TTTCCTTCCATCGTTATTAGG	intergenic
novel_mir_46	AGAUUGGGGCAUGUGGGCGAU	21	chr9:6168341:6168426:-	-29	-	-	-	80	80	-	AAGTGTTGAGAGATTGGGGCATGTGGGCGATCCTGTTAACTTCTCAATTCGATTGCCCATCAGTGAAATCCTTTCTGTGGACGTCC	AGATTGGGGCATGTGGGCGAT	-	intergenic
novel_mir_47	UGUGGAUGAGAAGAGAUGCGA	21	chr10:16107042:16107232:+	-72	330	330	-	381	381	-	TATCTATGCTTGTGGATGAGAAGAGATGCGACAAAGGATTAAAGAACATGTCTTTCACCATCTCCTTAAAATCTGTCTCCAATCAGCGGCTGAGACAGAGCAAATCCAATTTTCTTCCGTTGTAGAATTTGGAGATGTAGATTTTTTATTAAATTCTTCGCCGCAGCTCTTCTCATCCACAAGCAGACCTG	TGTGGATGAGAAGAGATGCGA	-	intergenic
novel_mir_48	UAUAUAGGCUUUGAGGAUGGA	21	chr13:9059798:9059972:+	-40.9	103	-	103	-	-	-	TACATTCAATTGATTCTCAAACCTTGAAGTATTTTCTTCTAACATTTTGAGATCATTTTCCTTTCTTTCAGAGGGATATGTTTCTTTTCTCTCACTATCACTATTGAAAATTTTATGATGCCTTACAATGAGAAGTGAGGGCTTTATATAGGCTTTGAGGATGGATCTGAAATCC	-	TATATAGGCTTTGAGGATGGA	intergenic
novel_mir_49	UCAUCGAGACUUUAGGCGGAA	21	chr13:22627360:22627512:+	-29.3	80	78	2	-	-	-	GTTCCTCTTGTCATCGAGACTTTAGGCGGAATGTTGTACTTCAATACCCAAGAAAGCCATTGGTTGAGCATTAAAAAAAATAAAAATCTTGTACTTCTTGGAGAAAAAAATGATATTTTACCGATATTGAGGTTAAGCTATGACAATCTTCCC	TCATCGAGACTTTAGGCGGAA	CCGATATTGAGGTTAAGCTATGACA	intergenic
novel_mir_50	UCUGAAGUUUGAAGAGCUGUG	21	chr13:9287822:9287908:-	-18.54	118	118	-	128	128	-	AATTTCAATTTCTGAAGTTTGAAGAGCTGTGAAGCCACAAGTTTCCCTTTTCAAGAGCAATCTACGAACAACAGGAACATTGAGTGT	TCTGAAGTTTGAAGAGCTGTG	-	intergenic
novel_mir_51	CCAAGACAUGAAGACCACCACU	22	chr13:17730048:17730118:-	-23.1	115	115	-	-	-	-	ACCCCAATGACCAAGACATGAAGACCACCACTGGTGGTGGTGGTGGTATTTGAATCATGGTGCATCATCCC	CCAAGACATGAAGACCACCACT	-	intergenic
novel_mir_52	AUGGUAGUGAUUUUAGGAAGUGU	23	chr10:2014034:2014156:-	-39	16	16	-	78	78	-	ATTTTCTCATATGGTAGTGATTTTAGGAAGTGTATATAATCTTTTTAATACTTAAAAAATAAAAATTTTCAAGTATTAGAAATGATAAAAGTACTTCCTAAAATCACTGTCAAACACACTCTT	ATGGTAGTGATTTTAGGAAGTGT	-	intergenic
novel_mir_53	UGGAGAAGGGGAGCACGUGCA	21	chr14:1414567:1414684:+	-59	355	355	-	471	471	-	GAACCCATGTTGGAGAAGGGGAGCACGTGCAGAGCAGATTAGAATTTGTGAACTGCACGTGCAGAGCAGATTAGAATTTGTGAACTGCACGTGCCCTGCTTCTCCATCAAGAGCTTCA	TGGAGAAGGGGAGCACGTGCA	-	intergenic
novel_mir_54	AAGCCUCGGUUACUUGUCUAU	21	chr14:7970107:7970425:+	-83.84	56	56	-	-	-	-	AAAATGTTGAAAGCCTCGGTTACTTGTCTATCCTTACAAAGGCTATCAATGAGGGTGCTAAAGACGACTACGTTAGGCTGACAATTTCCTTGTTCCATGCTTCTAAGTAACCTGATAGCTGCACTAGTGTTACCCACTTTGCATAATCCATTTATCAGAGTTCCATATGTAACTACGTTGGGCTGAAAACCTTCCCCAATCATTTTATCAAACAAGTGGAGGGCTTCACCAATTTTACCCTCAACACACAGCCCCCTAATCAGAGTGGTGAAGGTCGTAGCGTCGGGTTGATGGCCAAGTTTGAGGATTTTGGCTAAAG	AAGCCTCGGTTACTTGTCTAT	-	CDS
novel_mir_55	CUAGAGAUUGUGGAUUAGGCU	21	chr14:10959011:10959186:+	-20.55	1844	1844	-	1294	1294	-	ACCTTCATTGCTAGAGATTGTGGATTAGGCTTTATAACCTTGTCATCCACCGTCTTAAATAAACTCCAAGCTTCCTTCCATTAAATATTCAACCAAATTCTTCCAAATATTCATAAAATCAATACCATTTTTTCAAATCAAGTCTCTTTCATATGTCATCTCAAGTTTTTAAGGTT	CTAGAGATTGTGGATTAGGCT	-	intergenic
novel_mir_56	CUAUGUUAUAGGAUCUUGGAU	21	chr10:2595357:2595455:-	-51.8	55	53	2	78	78	-	TGGTTGATGACTATGTTATAGGATCTTGGATATGTAGACTATATAGTGGATGCTCTACGGTTTACATGTCCAAGATACTATAACATGGTCATAAATTAT	CTATGTTATAGGATCTTGGAT	CCAAGATACTATAACATGGTC	5’UTR
novel_mir_57	UCUGAACUCUCUCCCUCAUGGC	22	chr14:24560621:24560731:-	-54.7	1063	973	90	888	851	37	ATTGACTTTATCTGAACTCTCTCCCTCATGGCCTTTCTAAGCTTTATCCGAATGTCTTAAGAAAGGAGAAGCTGGGGAAGCCAAGAGGGTGGAGTTCAGATAATGTTGGTT	TCTGAACTCTCTCCCTCATGGC	CAAGAGGGTGGAGTTCAGATA	intergenic
novel_mir_58	AGGCAGUCACCUUGGCUAAC	20	chr14:25082500:25082615:-	-52.2	79	1	78	-	-	-	CGCCTTGTGTGGTAGCCAAGGATGACTTGCCTGCTCCTCCCGAGTGGTTCGTGGGGATATAGATTATAGACCCCTGTGTGGTCCTCAGGCAGTCACCTTGGCTAACTTGACAGGCA	AGCCAAGGATGACTTGCCTGC	AGGCAGTCACCTTGGCTAAC	intergenic
novel_mir_59	UAAUGUAGUAGUGGUGAAGGG	21	chr15:7804316:7804616:-	-53.3	46	-	46	53	-	53	AGAATCTAGACATCTTATAATAGTTTTTAAGCACCACATTAGCCTACATGATTGGATCCAAGAAGACCAACTTGTAATAGAACATAAACCTTAATCAAGAATTGATATCAATTTTACGGTATTTTGGTAATAAACATTTTACTTACTTTTAATGTTTTTTATTTTATTTTATATATTTTTATTTAGTTAATATTTCCTATCGGGTGACATGTTTGAAACTATTCAATACTTGGTATGATCAAAGATGTTAGAAGATCGATTTTGTATGGATAATGTAGTAGTGGTGAAGGGTAGAGGGAAA	-	TAATGTAGTAGTGGTGAAGGG
novel_mir_60	ACGGAGUGGAAGAGGGGAGGAG	22	chr16:19451213:19451502:+	-75.96	370	-	370	654	-	654	AAGTTGACTTCCTTCCTGCATTTGATTCTGTTCTGGTTAGTTACATTCATACTCCAGCTAAATTCTTCAACACTTTTACTTCATTTTTGTGTGTGACGGCTTGCAATTTATTAGTACTTATTGGCTAGTATGCCATCTTTCTTAGATTCCAAGACTTGGTAAAGTATACTGCTTGGAGATTGATGATTTTTTGAGTTTGACTTAGTGTTCAATTGGAACATGAAAACGTGACTGAATTGGTCCTAGTTACTCTTCGGGACGGAGTGGAAGAGGGGAGGAGATTCTAAACT	-	ACGGAGTGGAAGAGGGGAGGAG	CDS/intronic
novel_mir_61	UGAAAUGUAGGCAAGGAAAAG	21	chr16:21954900:21955091:+	-53.6	79	79	-	38	38	-	TTGGTTGCTGTGAAATGTAGGCAAGGAAAAGAAATATGAGTTCTAAATCTTGGATTTTTCATTGCATGGGGTTCAAGGGAACACAAGACCCGTCTTAGTTCAGGGAGGATACCATTGTTTTTGGGAGGAAAATCAAGGAGACTCAAGTTTGTGTTTTTCTTTTTCTTTCCCTGTGGTTTCTTGGTAGCCAAG	TGAAATGTAGGCAAGGAAAAG	-	5’UTR
novel_mir_62	UUAUUAGGAGGACAUUUAGGUAU	23	chr16:14895040:14895117:-	-39.8	34	-	34	76	-	76	TCAAACAAGTGATTCCTAAATGTCCTCTTAATAACTTAAACAATCTTATTAGGAGGACATTTAGGTATCACTCGTTTG	-	TTATTAGGAGGACATTTAGGTAT	intergenic
novel_mir_63	UUCCUGCGGUUUCUCGGCGAC	21	chr16:19208159:19208370:-	-67.7	128	-	128	99	-	99	TCTCTGTTTGGCTCCCGAGAAAACGGAGGAAACTGGTGAAATTTTTTTGAATCTTGTGTTTAGTGTTGTCTTGGTTTCTGAAAAGTGAAATAGTAACCCTGACTGAGCAGTTGACTGCAGGTTTCTTTGTTGTGCTTTGTTTTTCTCGTGTTCCGACCTGAGAATTTCGATTTGTTTTCCTTTCCTGCGGTTTCTCGGCGACCGAACGGAGG	-	TTCCTGCGGTTTCTCGGCGAC	3’UTR/intronic
novel_mir_64	UCCCAGGAGAGAUGGCACCUGC	22	chr17:5928104:5928188:+	-43	4690	4690	-	8651	8651	-	AGGGCTGGTGTCCCAGGAGAGATGGCACCTGCTTTGAGCTGTGATTGATTAAGCAGGTTTCATCTCCCTGAGACATCAGATGCTG	TCCCAGGAGAGATGGCACCTGC	-	intergenic
novel_mir_65	GUCAACCAGCAACUCUCGCGG	21	chr17:2693545:2693757:-	-115.3	376	341	35	1378	1357	21	TGCCATTGACGGCGTCAACCAGCAACTCTCGCGGTCATTGATGATGGCGGCAGCGGAAGCACTACTAGCGTAGGGAGAGACGTTGAGGAGGGGCGGGAGGGAGGCCGATGAGGGCGAGGGCGACTCAACTCTGGGTAGAGGGGTCTCTTCCTAAGCTAGTGCTTCTACTGCCGTCAATGACCACGAGAATTGCTGGTTGCCGCCGCTAATAGC	GTCAACCAGCAACTCTCGCGG	ACGAGAATTGCTGGTTGCCGC	intronic
novel_mir_66	AAAUGGAGUAGAUUGUGGGAG	21	chr18:21213311:21213528:+	-46.4	175	175	-	186	186	-	AGAGCCTGGCAAATGGAGTAGATTGTGGGAGCCTAAGGATGTCTTTCATGTATTAACAAGAAATACGGTATGTAAGAGCTAAATACATGAACTCACTTGGATTTTATTGGAATATCTGTAATCTTCAGTGAATTTTTTTTTTTTTTGTTGAGAAGTTACATATTGTATTATATTTGTAAGCTTTTATAAGTTTTTGGTTTTGCTTATTATTGGCTTTT	AAATGGAGTAGATTGTGGGAG	-	intergenic
novel_mir_67	UCCUUCGGCGUCGGCAAAUCC	21	chr18:29129189:29129421:+	-68.2	92	92	-	86	86	-	CTTGCAGATCTCCTTCGGCGTCGGCAAATCCTTCCCTAAATTCGACCCACCCCACCCATTCCTCTCCCCAAATGACCCATTTCCTCCACCACCACCACCATTACCCCCTACACCAGGTCCGGCCGCCCGAATCACATTAACTCCAGGAGCAAATGGCGGCCCCGGCGGTGCATGCACTGCCAGCCCATTTCCCGACGGCGGAGGCGGCGGAGGTGGCCAATTCTCCGGCGGGT	TCCTTCGGCGTCGGCAAATCC	-	CDS/intronic
