# Supplementary material for: Identification of cold-inducible microRNAs in grapevine
Source: Front Plant Sci. 2015 Aug 4;6:595. doi: 10.3389/fpls.2015.00595 (PMC4523783; doi:10.3389/fpls.2015.00595)
Supplement: Table S7 — Identification of differently expressed miRNAs during cold treatment in V. vinifera. [file Table7.XLSX]

## Sheet: Sheet1
Table S7 Identification of differently expressed miRNAs during cold treatment in Vitis vinifera
miR-name	NCT-TPM	CT-TPM	Fold-change (log2 CT/NCT)	p-value
vvi-miR3640*	2.7628	51.6287	4.22397	2.22e-265
vvi-miR3640	27.2531	83.231	1.6107	9.18e-151
vvi-miR3624	85.3648	244.175	1.5162	0
vvi-miR3636	414.93	1090.49	1.39404	0
vvi-miR3634	14.5631	31.7953	1.1265	7.97e-35
vvi-miR3635	22.4299	41.0946	0.873526	7.07e-30
vvi-miR2111	19.0116	33.223	0.805302	1.65e-21
vvi-miR164c	1557.36	2510.78	0.689037	0
vvi-miR164d	1545.98	2488.79	0.686923	0
vvi-miR164a	1546.82	2488.4	0.685913	0
vvi-miR396b	44.6725	52.9792	0.246039	4.89e-05
vvi-miR396d	59.7975	67.1405	0.167098	0.00163981
vvi-miR3623	268.738	294.762	0.133353	1.15e-07
vvi-miR168	4385.49	4786.31	0.126173	4.31e-91
vvi-miR396c	55.63	60.5422	0.122078	0.0277177
vvi-miR535a	34328.1	37283.8	0.119159	0
vvi-miR535b	34328.1	37283.8	0.119159	0
vvi-miR535c	34328.1	37283.7	0.119153	0
vvi-miR162	164.783	165.806	0.0089323	0.786487
novel_mir_53	16.6234	18.1742	0.128676	0.205502
novel_mir_60	17.3258	25.2356	0.542538	4.65905e-09
novel_mir_64	219.617	333.812	0.604047	4.73118e-122
novel_mir_25	508.864	801.248	0.654968	0
novel_mir_65	15.9679	52.3618	1.71334	4.32753e-104
novel_mir_44	0.01	13.1966	10.366	5.84912e-90
novel_mir_45	0.01	20.1036	10.9732	1.10251e-136
novel_mir_42	0.01	111.785	13.4484	0
novel_mir_39	0.01	151.105	13.8833	0
vvi-miR166g	44822.2	41784.2	-0.101257	0
vvi-miR166f	44814.8	41773.9	-0.101374	0
vvi-miR166d	44499.7	41447	-0.102529	0
vvi-miR166c	44476.9	41419.4	-0.102752	0
vvi-miR166e	44476.9	41419.4	-0.102752	0
vvi-miR166h	47309	43321.2	-0.127042	0
vvi-miR169f	25.8951	22.9204	-0.176047	0.0388591
vvi-miR169g	25.9887	22.5345	-0.205749	0.016132
vvi-miR167b	20924.9	18050.3	-0.2132	0
vvi-miR167e	20900.1	18005	-0.215116	0
vvi-miR159c	381.683	328.409	-0.21688	3.29e-22
vvi-miR167c	522.912	432.361	-0.274331	7.97e-46
vvi-miR482	22.5704	18.5601	-0.282228	0.00240253
vvi-miR479	375.174	307.187	-0.288445	1.53e-36
vvi-miR3623*	391.564	318.879	-0.29624	5.91e-40
vvi-miR396a	21.072	17.1324	-0.2986	0.00197215
vvi-miR167d	9621.59	7505.88	-0.358255	0
vvi-miR156g	166624	115906	-0.523641	0
vvi-miR156i	166624	115906	-0.523642	0
vvi-miR156f	166622	115902	-0.523671	0
vvi-miR166b	4345.18	2918.41	-0.574232	0
vvi-miR408	238.113	158.822	-0.584237	1.01e-83
vvi-miR3633a*	100.162	65.4813	-0.61318	2.14e-39
vvi-miR166a	2988.99	1935.57	-0.626894	0
vvi-miR156a	602.845	381.273	-0.660963	4.33e-260
vvi-miR169d	241.953	146.551	-0.723319	1.64e-123
vvi-miR171b	24.6308	14.74	-0.740727	1.36e-14
vvi-miR169v	41.1605	23.8079	-0.78982	6.53e-26
vvi-miR169l	34.6048	18.9074	-0.872021	7.78e-26
vvi-miR169p	33.2469	17.9041	-0.89293	7.65e-26
vvi-miR169m	33.0127	17.7498	-0.895218	8.9e-26
vvi-miR169o	32.8722	17.634	-0.898508	7.98e-26
vvi-miR169a	70.6613	37.3131	-0.921238	8.53e-56
vvi-miR169j	70.6613	37.236	-0.924222	4.31e-56
vvi-miR169k	70.6613	37.236	-0.924222	4.31e-56
vvi-miR169c	70.5676	36.6957	-0.943395	6.27e-58
vvi-miR169w	70.5676	36.387	-0.955583	3.74e-59
vvi-miR169s	70.5676	36.3485	-0.95711	2.62e-59
vvi-miR167a	115.708	59.3846	-0.962333	6.42e-97
vvi-miR3633a	364.17	185.794	-0.97091	3.62e-305
vvi-miR390	450.284	225.692	-0.996479	0
vvi-miR171a	24.4435	12.039	-1.02174	6.02e-24
vvi-miR171i	24.4435	12.039	-1.02174	6.02e-24
vvi-miR171c	27.9555	13.7368	-1.02509	2.71e-27
vvi-miR171d	27.9555	13.6982	-1.02915	1.84e-27
vvi-miR156d	11590.5	5547.77	-1.06296	0
vvi-miR156b	11569.6	5527.86	-1.06555	0
vvi-miR156c	11422.6	5431.93	-1.07235	0
vvi-miR172d	55.0212	24.7725	-1.15125	1.41e-62
vvi-miR397a	208.706	84.3886	-1.30635	4.2e-283
vvi-miR3633b*	13.2519	5.2863	-1.32587	5.23e-20
vvi-miR398b	11.9876	4.669	-1.36036	6.36e-19
vvi-miR398c	11.9876	4.669	-1.36036	6.36e-19
vvi-miR3633b	10.6765	3.4728	-1.62027	1.18e-21
vvi-miR395g	276.511	46.3809	-2.57573	0
vvi-miR395a	276.558	46.3809	-2.57598	0
vvi-miR395b	276.558	46.3809	-2.57598	0
vvi-miR395c	276.558	46.3809	-2.57598	0
vvi-miR395d	276.558	46.3809	-2.57598	0
vvi-miR395e	276.558	46.3809	-2.57598	0
vvi-miR395h	276.558	46.3809	-2.57598	0
vvi-miR395i	276.558	46.3809	-2.57598	0
vvi-miR395j	276.558	46.3809	-2.57598	0
vvi-miR395k	276.558	46.3809	-2.57598	0
vvi-miR395l	276.558	46.3809	-2.57598	0
vvi-miR395m	276.558	46.3809	-2.57598	0
vvi-miR395f	276.558	46.3424	-2.57718	0
novel_mir_6	200.792	0.01	-14.2934	0
novel_mir_4	161.317	0.01	-13.9776	0
novel_mir_27	76.0932	0.01	-12.8936	0
novel_mir_24	10.2082	0.01	-9.99551	5.32754e-76
novel_mir_29	16.0615	5.0162	-1.67894	2.29212e-33
novel_mir_13	55.9577	25.5057	-1.13352	4.42287e-62
novel_mir_30	89.4387	44.606	-1.00366	1.0882e-80
novel_mir_55	86.3482	49.9309	-0.790233	1.55484e-52
novel_mir_37	45.3749	29.8273	-0.605261	2.40391e-18
novel_mir_20	665.405	442.973	-0.587016	2.353e-232
novel_mir_32	456.231	321.773	-0.503724	1.28665e-121
novel_mir_57	45.5622	32.8371	-0.472511	2.76903e-12
novel_mir_5	1185.23	899.489	-0.397985	5.80059e-203
novel_mir_7	42.2844	32.6827	-0.371598	7.20567e-08
novel_mir_21	22.4299	19.2547	-0.220213	0.0170044
novel_mir_36	25.9419	24.6568	-0.0732986	0.379959
novel_mir_47	15.4528	14.7014	-0.0719147	0.504987
novel_mir_33	122.264	118.615	-0.043718	0.254413
novel_mir_1	12.1281	12.0776	-0.00601976	0.956114
