# Supplementary material for: Identification of cold-inducible microRNAs in grapevine
Source: Front Plant Sci. 2015 Aug 4;6:595. doi: 10.3389/fpls.2015.00595 (PMC4523783; doi:10.3389/fpls.2015.00595)
Supplement: Table S8 — Functional annotations for the predicted target genes of the cold-inducible vvi-miRNAs. [file Table8.XLSX]

## Sheet: Sheet1
Table S8 Functional annotations for the predicted target genes of the cold responsive miRNAs
MiRNAs	Target numbers	Target Accession Number	Expectation	UPE	miRNA_start	miRNA_end	Target_start	Target_end	miRNA_aligned_fragment	Target_aligned_fragment	Inhibition	Target_Desc.	multiplicity	Functional annotations
vvi-miR156bcd	11	GSVIVT01010522001	1	15.115	1	20	2203	2222	UGACAGAAGAGAGUGAGCAC	GUGCUCUCUCUCUUCUGUCA	Cleavage		1	SBP domain
		GSVIVT01010496001	1	14.921	1	20	1154	1173	UGACAGAAGAGAGUGAGCAC	GUGCUCUCUCUCUUCUGUCA	Cleavage		1	SBP domain
		GSVIVT01012247001	1	13.666	1	20	1248	1267	UGACAGAAGAGAGUGAGCAC	GUGCUCUCUCUCUUCUGUCA	Cleavage		1	SBP domain
		GSVIVT01033519001	1	17.477	1	20	1085	1104	UGACAGAAGAGAGUGAGCAC	GUGCUCUCUCUCUUCUGUCA	Cleavage		1	SBP domain
		GSVIVT01018205001	1	19.38	1	20	797	816	UGACAGAAGAGAGUGAGCAC	GUGCUCUCUCUCUUCUGUCA	Cleavage		1	SBP domain
		GSVIVT01032239001	1	14.933	1	20	737	756	UGACAGAAGAGAGUGAGCAC	GUGCUCUCUCUCUUCUGUCA	Cleavage		1	SBP domain
		GSVIVT01008556001	1	13.392	1	20	898	917	UGACAGAAGAGAGUGAGCAC	GUGCUCUCUCUCUUCUGUCA	Cleavage		1	SBP domain
		GSVIVT01033064001	1.5	11.65	1	20	866	885	UGACAGAAGAGAGUGAGCAC	GUGCUUUCUCUCUUCUGUCA	Cleavage		1	SBP domain
		GSVIVT01007705001	2.5	12.588	1	20	1511	1530	UGACAGAAGAGAGUGAGCAC	UUGCUCAUUUUCUUCUGUUA	Cleavage		1	SBP domain
		GSVIVT01020578001	2	17.53	1	20	708	727	UGACAGAAGAGAGUGAGCAC	AUGCUCUCUCUCUUCUGUCA	Cleavage		1	SBP domain
		GSVIVT01014302001	2	12.88	1	20	652	671	UGACAGAAGAGAGUGAGCAC	UUGCUCCCUCUCUUCUGUCA	Cleavage		1	SBP domain
vvi-miR171acdi	3	GSVIVT01009169001	3	13.314	1	20	622	641	UGAUUGAGCCGUGCCAAUAU	AUAUUGAUACGUCUCAAUUA	Translation		1	Unknown
		GSVIVT01004810001	3	12.807	1	20	1382	1401	UGAUUGAGCCGUGCCAAUAU	AUAUUGGCAAAGCUCAAUUG	Translation		1	Mitochondrial/chloroplast ribosomal protein L4
		GSVIVT01017724001	3	16.133	1	20	958	977	UGAUUGAGCCGUGCCAAUAU	AUGUUGGAAUUGCUCAAUCA	Translation		1	26S proteasome regulatory complex, ATPase RPT5
vvi-miR172d	10	GSVIVT01025548001	0.5	11.489	1	20	1332	1351	AGAAUCUUGAUGAUGCUGCA	UGCAGCAUCAUCAGGAUUCU	Cleavage		1	AP2 domain
		GSVIVT01025100001	0.5	14.04	1	20	1807	1826	AGAAUCUUGAUGAUGCUGCA	UGCAGCAUCAUCAGGAUUCU	Cleavage		1	AP2 domain
		GSVIVT01016352001	1.5	17.172	1	20	1567	1586	AGAAUCUUGAUGAUGCUGCA	UGCAGCAUCAUCAGGAUUCC	Cleavage		1	AP2 domain
		GSVIVT01022081001	1.5	15.55	1	20	1871	1890	AGAAUCUUGAUGAUGCUGCA	UGCAGCAUCAUCAGGAUUCC	Cleavage		1	AP2 domain
		GSVIVT01015419001	3	15.224	1	21	1640	1660	AGAAUCUUGAUGAUGCUGCAU	AUGCAGUAUCAACAACAUUCU	Translation		1	regulation of ARF GTPase activity
		GSVIVT01000167001	3	16.851	1	20	206	225	AGAAUCUUGAUGAUGCUGCA	UGCAGUAUUAUCAUGGUUCU	Cleavage		1	WD domain, G-beta repeat, WD-40 REPEAT FAMILY PROTEIN
		GSVIVT01011590001	3	14.457	1	20	613	632	AGAAUCUUGAUGAUGCUGCA	UGUAUCAUCAUUGAGAUUUU	Cleavage		1	ANTH domain, CLATHRIN ASSEMBLY PROTEIN
		GSVIVT01022298001	3	16.293	1	21	202	222	AGAAUCUUGAUGAUGCUGCAU	GUGGAGUAUGAUCAAGAUUUU	Cleavage		1	IRE1-RELATED, Protein kinase domain, Ribonuclease 2-5A
		GSVIVT01013402001	3	15.767	1	21	1581	1601	AGAAUCUUGAUGAUGCUGCAU	GUGGAGUAUGAUCAAGAUUUU	Cleavage		1	IRE1-RELATED, Protein kinase domain, Ribonuclease 2-5A
		GSVIVT01035014001	3	16.5	1	21	1633	1653	AGAAUCUUGAUGAUGCUGCAU	GUGCUGUAUCAUCUAGAUUUU	Cleavage		1	WD domain, G-beta repeat, Conserved WD40 repeat-containing protein
vvi-miR3624	10	GSVIVT01002490001	1	15.126	1	21	195	215	UCAGGGCAGCAGCAUACUACU	AGUAGUAUGUUGUUGCCCUGA	Cleavage		1	Unknown
		GSVIVT01002492001	2.5	14.286	1	21	241	261	UCAGGGCAGCAGCAUACUACU	AGUAGUAUGCUGCAGCCCUCA	Cleavage		1	Unknown
		GSVIVT01003495001	2.5	12.983	1	21	252	272	UCAGGGCAGCAGCAUACUACU	AGUAGUAUGCUGCAACCCUGA	Cleavage		1	Unknown
		GSVIVT01003498001	2.5	16.97	1	21	259	279	UCAGGGCAGCAGCAUACUACU	AGUAGUAUGCUGCAACCCUGA	Cleavage		1	Unknown
		GSVIVT01003499001	2.5	14.286	1	21	241	261	UCAGGGCAGCAGCAUACUACU	AGUAGUAUGCUGCAGCCCUCA	Cleavage		1	Unknown
		GSVIVT01005124001	0	17.32	1	21	18	38	UCAGGGCAGCAGCAUACUACU	AGUAGUAUGCUGCUGCCCUGA	Cleavage		1	Unknown
		GSVIVT01005128001	2.5	12.043	1	21	198	218	UCAGGGCAGCAGCAUACUACU	AGUAGUAUGCAGCUACCCUGA	Translation		1	COPPER TRANSPORT PROTEIN ATOX1-RELATED
		GSVIVT01005131001	0	16.897	1	21	256	276	UCAGGGCAGCAGCAUACUACU	AGUAGUAUGCUGCUGCCCUGA	Cleavage		1	COPPER TRANSPORT PROTEIN ATOX1-RELATED
		GSVIVT01006127001	0	15.166	1	21	218	238	UCAGGGCAGCAGCAUACUACU	AGUAGUAUGCUGCUGCCCUGA	Cleavage		1	Unknown
		GSVIVT01029956001	2.5	12.985	1	21	200	220	UCAGGGCAGCAGCAUACUACU	AGUAGUAUGCAGCUACCCUGA	Translation		1	Unknown
vvi-miR3630	2	GSVIVT01006723001	3	18.176	1	22	1142	1163	GCAAGUGACGAUAUCAGACAGG	CCUGUUUGGGAUCAUCACUUGC	Translation		1	Sugar (and other) transporter, MFS transporter, SP family, solute carrier family 2 (myo-inositol transporter), member 13
		GSVIVT01023203001	2.5	14.172	1	20	608	627	GCAAGUGACGAUAUCAGACA	UGUUUGAUAUUGUCAUUUGG	Cleavage		1	NB-ARC domain, Apoptotic ATPase
vvi-miR3633b	4	GSVIVT01008166001	3	11.646	1	20	144	163	GGAAUGGGUGGCUGGGAUCU	CCAUCCCAGCUACCCAUUCU	Cleavage		1	Phosphatidylinositol 3- and 4-kinase, phosphotransferase activity, alcohol group as acceptor
		GSVIVT01021476001	2.5	10.825	1	20	633	652	GGAAUGGGUGGCUGGGAUCU	AGAUUUCAGCCACCCAUUAC	Cleavage		1	Prenyltransferase and squalene oxidase repeat
		GSVIVT01022837001	3	19.826	1	21	1909	1928	GGAAUGGGUGGCUGGGAUCUA	UGGAUCCCA-CCAUCCAUUCC	Cleavage		1	NB-ARC domain, Apoptotic process, DISEASE RESISTANCE PROTEIN
		GSVIVT01036538001	3	17.798	1	20	3552	3571	GGAAUGGGUGGCUGGGAUCU	AGAUUUUAGCUACCUAUUUC	Cleavage		1	Zinc finger, ZZ type, Ubiquitin--protein ligase.
vvi-miR3633b*	1	GSVIVT01023583001	3	11.917	1	21	263	283	GUUCCCAUGCCAUCCAUUCCU	GGGAGUGGAUGGUCUGGGGAU	Cleavage		1	Unknown
vvi-miR3634	2	GSVIVT01036765001	2	19.343	1	23	136	157	UUUCCGACUCGCACUCAUGCCGU	AUGGCAUGAGUG-GAGUCGGAAA	Translation		1	Unknown
		GSVIVT01011972001	3	10.196	1	20	1410	1429	UUUCCGACUCGCACUCAUGC	GCAGGAGUUUGAGUUGGAAA	Cleavage		1	E3 ubiquitin ligase involved in syntaxin degradation
vvi-miR3636	2	GSVIVT01025972001	2.5	11.044	1	24	131	154	GUCUGUCGGAGAAGCAAGUCGGAG	CGUUGGCUUUCUCCUCCGACAGAC	Cleavage		1	Unknown
		GSVIVT01030543001	3	17.863	1	24	461	484	GUCUGUCGGAGAAGCAAGUCGGAG	CUCCGAUUUUCAUCUCCGGCAGAC	Cleavage		1	Unknown
vvi-miR3637*	5	GSVIVT01018304001	1.5	7.03	1	24	762	785	AUUUAUGUAUUGUGUUUUGUCGGA	UUCGGUAAAACAUAAUACAUAAAU	Cleavage		1	Cyclin, regulation of cyclin-dependent protein serine/threonine kinase activity
		GSVIVT01000230001	1.5	11.391	1	24	649	672	AUUUAUGUAUUGUGUUUUGUCGGA	UUGGAUAAGACAUAAUACAUAAAU	Cleavage		1	Gamma-thionin family, defense response
		GSVIVT01009109001	3	12.08	1	21	680	700	AUUUAUGUAUUGUGUUUUGUC	GGUAAAGCACAAUGCAUAAAA	Cleavage		1	Peroxidase activity, response to oxidative stress
		GSVIVT01008002001	3	10.508	1	23	234	256	AUUUAUGUAUUGUGUUUUGUCGG	CUUGCAAAACACGAUAUAUGAAC	Cleavage		1	Exostosin family, Acetylglucosaminyltransferase EXT1/exostosin 1
		GSVIVT01010238001	3	13.054	1	20	1314	1333	AUUUAUGUAUUGUGUUUUGU	UCAAGACAUAAUAUAUGAAU	Cleavage		1	Aldo/keto reductase family, Aldo/keto reductase family proteins
vvi-miR3640	2	GSVIVT01026580001	1.5	12.256	1	21	62	82	ACCUGAUUGGUGAUGCUUUUU	AAAAAGCAUGAUCAAUCAGGU	Cleavage		1	Actin
		GSVIVT01018190001	3	19.133	1	22	479	500	ACCUGAUUGGUGAUGCUUUUUU	AGAAAGGCUUCUCCAAUCGGGU	Translation		1	lactate/malate dehydrogenase, NAD binding domain, alpha/beta C-terminal domain
vvi-miR3640*	3	GSVIVT01034548001	1.5	12.256	1	21	62	82	ACCUGAUUGGUGAUGCUUUUU	AAAAAGCAUGAUCAAUCAGGU	Cleavage		1	Thioredoxin-like protein
		GSVIVT01013553001	2.5	19.625	1	21	1576	1596	ACCUGAUUGGUGAUGCUUUUU	AAAAAGUGUGACCAAUUAGGU	Cleavage		1	BASIC HELIX-LOOP-HELIX TRANSCRIPTION FACTOR, regulation of transcription, DNA-dependent
		GSVIVT01010619001	3	19.133	1	22	479	500	ACCUGAUUGGUGAUGCUUUUUU	AGAAAGGCUUCUCCAAUCGGGU	Translation		1	BAG domain, BCL2-associated athanogene-like proteins and related BAG family chaperone regulators
vvi-miR395a-m	6	GSVIVT01008984001	1.5	15.804	1	21	58	78	CUGAAGUGUUUGGGGGAACUC	GAGCUCUCCCAAACACUUCAG	Cleavage		1	Sulfate transporter family, transmembrane transport
		GSVIVT01022159001	1.5	15.371	1	20	24	43	CUGAAGUGUUUGGGGGAACU	AGUUCUCCCAAACACUUCAA	Cleavage		1	Sulfate transporter family, transmembrane transport
		GSVIVT01018057001	3	19.208	1	21	466	486	CUGAAGUGUUUGGGGGAACUC	GAGUUCCUCCAAACUCUUCAU	Cleavage		1	ATP-sulfurylase, sulfate adenylyltransferase (ATP) activity
		GSVIVT01027348001	2	14.357	1	20	125	144	CUGAAGUGUUUGGGGGAACU	AUUUCCUCCAAAUACUUCAG	Cleavage		1	Arsenite-resistance protein 2, C2H2 Zn-finger protein
		GSVIVT01030440001	2.5	18.248	1	21	1600	1620	CUGAAGUGUUUGGGGGAACUC	GAGUUCCCCUACAAACUUCAG	Translation		1	Phosphoadenosine phosphosulfate reductase family, Phosphoadenosine phosphosulfate reductase
		GSVIVT01013712001	3	15.941	1	21	2036	2056	CUGAAGUGUUUGGGGGAACUC	GAGUUCCCUGAAUCAUUUCAG	Translation		1	ADP-ribosylation factor family, ADP RIBOSYLATION FACTOR-RELATED
vvi-miR397a	18	GSVIVT01016490001	0.5	13.668	1	20	2098	2117	UCAUUGAGUGCAGCGUUGAU	AUCAAUGCUGCACUCAAUGA	Cleavage		1	Multicopper oxidase, copper ion binding
		GSVIVT01016512001	0	12.226	1	20	701	720	UCAUUGAGUGCAGCGUUGAU	AUCAACGCUGCACUCAAUGA	Cleavage		1	Phospholipase D Active site motif, metabolic process
		GSVIVT01016513001	1.5	14.114	1	20	697	716	UCAUUGAGUGCAGCGUUGAU	AUCAAUGCCGCACUCAAUGA	Cleavage		1	Multicopper oxidase, copper ion binding
		GSVIVT01017305001	3	17.719	1	20	599	618	UCAUUGAGUGCAGCGUUGAU	AGCAAUGUUGCACUUAAUGG	Cleavage		1	Glycosyl hydrolases family 28, carbohydrate metabolic process
		GSVIVT01018939001	3	14.632	1	21	731	751	UCAUUGAGUGCAGCGUUGAUG	CAUCAAUGCUGCUCUCAACGA	Translation		1	Multicopper oxidase, copper ion binding
		GSVIVT01019707001	3	11.643	1	20	2556	2575	UCAUUGAGUGCAGCGUUGAU	AUCAAUGCUGCAGUAAAUGA	Cleavage		1	MALARIA ANTIGEN-RELATED
		GSVIVT01024795001	2	13.736	1	21	707	727	UCAUUGAGUGCAGCGUUGAUG	CAUCAACGCUGCGCUGAAUGA	Cleavage		1	Multicopper oxidase, copper ion binding
		GSVIVT01025046001	1.5	15.786	1	20	730	749	UCAUUGAGUGCAGCGUUGAU	AUCAACGCAGCGCUCAAUGA	Cleavage		1	Multicopper oxidase, copper ion binding
		GSVIVT01025077001	1.5	17.256	1	21	750	770	UCAUUGAGUGCAGCGUUGAUG	CAUCAAUGCGGCACUCAAUGA	Cleavage		1	Multicopper oxidase, copper ion binding
		GSVIVT01025694001	1	16.816	1	21	684	704	UCAUUGAGUGCAGCGUUGAUG	CGUCAAUGCUGCACUCAAUGA	Cleavage		1	Multicopper oxidase, copper ion binding
		GSVIVT01026349001	3	16.682	1	20	440	459	UCAUUGAGUGCAGCGUUGAU	GUCACUGCUGUGCUCAAUGA	Cleavage		1	Response regulator receiver domain, phosphorelay signal transduction system
		GSVIVT01033192001	1	14.359	1	21	243	263	UCAUUGAGUGCAGCGUUGAUG	UGUCAAUGCUGCACUCAAUGA	Cleavage		1	Multicopper oxidase, copper ion binding
		GSVIVT01033501001	2.5	14.87	1	21	669	689	UCAUUGAGUGCAGCGUUGAUG	UGUCAAUGCUGCACUCAACGA	Cleavage		1	Multicopper oxidase, copper ion binding
		GSVIVT01034003001	0.5	11.774	1	21	712	732	UCAUUGAGUGCAGCGUUGAUG	CAUUAACGCUGCACUCAAUGA	Cleavage		1	Multicopper oxidase, copper ion binding
		GSVIVT01034040001	2	10.044	1	20	703	722	UCAUUGAGUGCAGCGUUGAU	AUUAACGCUGCACUCAAUAA	Cleavage		1	Multicopper oxidase, copper ion binding
		GSVIVT01034138001	1.5	18.292	1	20	4540	4559	UCAUUGAGUGCAGCGUUGAU	AUCAAUGCAGCACUCAAUGA	Cleavage		1	Multicopper oxidase, copper ion binding
		GSVIVT01034139001	0.5	15.432	1	20	769	788	UCAUUGAGUGCAGCGUUGAU	AUCAAUGCUGCACUCAAUGA	Cleavage		1	Multicopper oxidase, copper ion binding
		GSVIVT01034146001	1.5	9.845	1	20	694	713	UCAUUGAGUGCAGCGUUGAU	AUCAACGCUGCACUCAACGA	Cleavage		1	Multicopper oxidase, copper ion binding
novel_mir_44	9	GSVIVT01000622001	1	18.652	1	21	1251	1271	AAGCAAUCAGGAGACUUGUAG	CUACAGGUCUCCUGAUUGUUU	Cleavage		1	1,3-beta-D-glucan synthase activity
		GSVIVT01001227001	3	15.657	1	20	1333	1352	AAGCAAUCAGGAGACUUGUA	UUUAAGUUUUCUGAUUGUUU	Cleavage		1	Unknown
		GSVIVT01010772001	2	15.983	1	21	1449	1469	AAGCAAUCAGGAGACUUGUAG	UUAUAAGUGUUCUGAUUGCUU	Cleavage		1	Unknown
		GSVIVT01013057001	3	19.511	1	20	2338	2357	AAGCAAUCAGGAGACUUGUA	UUCAAGUUUCCUGAUUGAUU	Cleavage		1	X-BOX TRANSCRIPTION FACTOR-RELATED, cellulose synthase (UDP-forming) activity
		GSVIVT01016702001	2.5	18.877	1	20	241	259	AAGCAAUCAGGAGACUUGUA	UACAAG-CUCCUGGUUGCUU	Cleavage		1	ACYL CARRIER PROTEIN/ZINC FINGER PROTEIN 593-RELATED
		GSVIVT01022165001	0	21.71	1	20	216	235	AAGCAAUCAGGAGACUUGUA	UACAAGUCUCCUGAUUGCUU	Cleavage		1	Multicopper oxidases
		GSVIVT01022168001	0	23.366	1	20	215	234	AAGCAAUCAGGAGACUUGUA	UACAAGUCUCCUGAUUGCUU	Cleavage		1	Multicopper oxidases
		GSVIVT01022169001	0	22.214	1	20	174	193	AAGCAAUCAGGAGACUUGUA	UACAAGUCUCCUGAUUGCUU	Cleavage		1	Multicopper oxidases
		GSVIVT01027087001	2.5	13.041	1	20	3281	3300	AAGCAAUCAGGAGACUUGUA	UAUAAGUUUUCUUAUUGCUU	Cleavage		1	Ion transport protein
novel_mir_45	4	GSVIVT01009501001	2	18.051	1	22	1493	1514	AGAUGAUGUAUGGAAUGAAAUU	AACUUUAUUCCAUACAUUAUCU	Cleavage		1	Glycosyl transferase family 8
		GSVIVT01014341001	3	12.52	1	21	2296	2316	AGAUGAUGUAUGGAAUGAAAU	GUUUUAUAUCAUAUAUCAUUU	Cleavage		1	Cell division protein 48 (CDC48), N-terminal domain
		GSVIVT01023014001	2.5	15.861	1	21	746	766	AGAUGAUGUAUGGAAUGAAAU	AUUUUAUUUCAUACCUCAUCU	Cleavage		1	CELL DIVISION CYCLE 20 (CDC20) (FIZZY)-RELATED
		GSVIVT01024279001	3	7.51	1	22	1208	1229	AGAUGAUGUAUGGAAUGAAAUU	AAUUUUAUUUUAUAUAUUAUUU	Cleavage		1	Cytochrome P450
novel_mir_42	15	GSVIVT01003129001	2	23.831	1	21	1639	1659	UUCCACGGCUUUCUUGAACUU	GGGGUCAAGAGAGCCGUGGAA	Cleavage		1	Sentrin-specific cysteine protease (Ulp1 family)
		GSVIVT01003435001	3	17.647	1	21	697	717	UUCCACGGCUUUCUUGAACUU	AAACUCAAGGAAGCUGUGGAA	Cleavage		1	E1-E2 ATPase, Calcium transporting ATPase, ATPase activity
		GSVIVT01004078001	3	18.531	1	21	64	84	UUCCACGGCUUUCUUGAACUU	GAGUAUAUGAAGGCCGUGGAA	Cleavage		1	bZIP transcription factor, G-box binding protein MFMR
		GSVIVT01007165001	2.5	20.663	1	19	815	834	UUCCAC-GGCUUUCUUGAAC	GUUCAAGAAAGCCUGUGGAA	Cleavage		1	RecF/RecN/SMC N terminal domain, Structural maintenance of chromosome protein 4
		GSVIVT01008805001	3	14.846	1	21	893	913	UUCCACGGCUUUCUUGAACUU	GAGGUCAGGGAGGUCGUGGAA	Cleavage		1	unkonwn
		GSVIVT01009299001	2.5	21.986	1	19	834	853	UUCCAC-GGCUUUCUUGAAC	GUUCAAGAAAGCCUGUGGAA	Cleavage		1	SET DOMAIN PROTEINS, SUBFAMILY NOT NAMED, SET domain, CW-type Zinc Finger, protein binding, zinc ion binding
		GSVIVT01011408001	3	13.043	1	21	2842	2862	UUCCACGGCUUUCUUGAACUU	AAGUUGAAGAAAACCGUGGAU	Translation		1	WRC, QLQ, hydrolase activity, acting on acid anhydrides, in phosphorus-containing anhydrides, protein binding, ATP binding, nucleus, regulation of transcription, DNA-dependent
		GSVIVT01013053001	2.5	17.794	1	20	235	254	UUCCACGGCUUUCUUGAACU	GGUUUGAGAAAGUUGUGGAA	Cleavage		1	WRC, protein binding
		GSVIVT01015095001	2.5	13.881	1	19	344	363	UUCCAC-GGCUUUCUUGAAC	GUUCAAGAAAGCCUGUGGAA	Cleavage		1	WRC, QLQ, hydrolase activity, acting on acid anhydrides, in phosphorus-containing anhydrides, protein binding, ATP binding, nucleus, regulation of transcription, DNA-dependent
		GSVIVT01016762001	2.5	13.656	1	19	366	385	UUCCAC-GGCUUUCUUGAAC	GUUCAAGAAAGCCUGUGGAA	Cleavage		1	WRC, QLQ, hydrolase activity, acting on acid anhydrides, in phosphorus-containing anhydrides, protein binding, ATP binding, nucleus, regulation of transcription, DNA-dependent
		GSVIVT01019667001	2.5	15.233	1	19	512	531	UUCCAC-GGCUUUCUUGAAC	GUUCAAGAAAGCCUGUGGAA	Cleavage		1	WRC, QLQ, hydrolase activity, acting on acid anhydrides, in phosphorus-containing anhydrides, protein binding, ATP binding, nucleus, regulation of transcription, DNA-dependent
		GSVIVT01022680001	2	23.861	1	21	1445	1465	UUCCACGGCUUUCUUGAACUU	GAGUUCAAGAAGGCCGUGGCA	Cleavage		1	WRC, QLQ, hydrolase activity, acting on acid anhydrides, in phosphorus-containing anhydrides, protein binding, ATP binding, nucleus, regulation of transcription, DNA-dependent
		GSVIVT01024326001	2.5	17.26	1	19	491	510	UUCCAC-GGCUUUCUUGAAC	GUUCAAGAAAGCCUGUGGAA	Cleavage		1	WRC, protein binding
		GSVIVT01027535001	2.5	22.069	1	19	597	616	UUCCAC-GGCUUUCUUGAAC	GUUCAAGAAAGCCUGUGGAA	Cleavage		1	WRC, QLQ, hydrolase activity, acting on acid anhydrides, in phosphorus-containing anhydrides, protein binding, ATP binding, nucleus, regulation of transcription, DNA-dependent
		GSVIVT01038629001	2.5	20.071	1	19	980	999	UUCCAC-GGCUUUCUUGAAC	GUUCAAGAAAGCCUGUGGAA	Cleavage		1	MULTIDRUG RESISTANCE PROTEIN, MULTIDRUG AND TOXIN EXTRUSION PROTEIN 2, MatE, Uncharacterized membrane protein, predicted efflux pump, drug transmembrane transporter activity, antiporter activity, membrane, transmembrane transport, drug transmembrane transport
novel_mir_39	5	GSVIVT01012245001	3	7.063	1	20	3004	3023	AAUGGGCUGAUUGGGAUAAA	UUCAUUCCAAUCAGCUUGUU	Cleavage		1	F/Y rich C-terminus, DNA binding, nucleus
		GSVIVT01015130001	3	8.742	1	20	65	84	AAUGGGCUGAUUGGGAUAAA	UUCAUUCCAAUCAGCUUGUU	Cleavage		1	REPLICATION FACTOR A 1, RFA1
		GSVIVT01026037001	3	8.298	1	20	65	84	AAUGGGCUGAUUGGGAUAAA	UUCAUUCCAAUCAGCUUGUU	Cleavage		1	unknown
		GSVIVT01033046001	3	18.064	1	20	1392	1411	AAUGGGCUGAUUGGGAUAAA	UUUAACUGAAUUAGCCCAUU	Cleavage		1	NAD DEPENDENT EPIMERASE/DEHYDRATASE, SUBFAMILY NOT NAMED, NmrA-like family
		GSVIVT01037060001	3	8.062	1	20	461	480	AAUGGGCUGAUUGGGAUAAA	UUCAUUCCAAUCAGCUUGUU	Cleavage		1	GRAS domain family
novel_mir_4	16	GSVIVT01000273001	3	23.692	1	21	1194	1214	UUUCCACGGCUUUCUUGAACU	AGUACAAGAAAUUCGUGGAGA	Translation		1	Ulp1 protease family, C-terminal catalytic domain, Sentrin-specific cysteine protease (Ulp1 family), proteolysis, cysteine-type peptidase activity
		GSVIVT01003129001	1.5	22.712	1	21	1640	1660	UUUCCACGGCUUUCUUGAACU	GGGUCAAGAGAGCCGUGGAAA	Cleavage		1	FAMILY NOT NAMED, E1-E2 ATPase, Cation transporting ATPase, C-terminus, haloacid dehalogenase-like hydrolase, Calcium transporting ATPase, ATPase activity, coupled to transmembrane movement of ions, phosphorylative mechanism, membrane, nucleotide binding, catalytic activity, metal ion binding, ATP biosynthetic process, cation transport, metabolic process
		GSVIVT01003435001	3	17.723	1	20	699	718	UUUCCACGGCUUUCUUGAAC	ACUCAAGGAAGCUGUGGAAA	Cleavage		1	bZIP transcription factor
		GSVIVT01004078001	3	18.72	1	21	65	85	UUUCCACGGCUUUCUUGAACU	AGUAUAUGAAGGCCGUGGAAA	Cleavage		1	unknown
		GSVIVT01007165001	2.5	20.005	1	20	815	835	UUUCCAC-GGCUUUCUUGAAC	GUUCAAGAAAGCCUGUGGAAG	Cleavage		1	WRC, QLQ, hydrolase activity, acting on acid anhydrides, in phosphorus-containing anhydrides, protein binding, ATP binding, nucleus, regulation of transcription, DNA-dependent
		GSVIVT01009299001	2.5	21.619	1	20	834	854	UUUCCAC-GGCUUUCUUGAAC	GUUCAAGAAAGCCUGUGGAAG	Cleavage		1	VHS DOMAIN CONTAINING PROTEIN FAMILY, FYVE zinc finger, metal ion binding
		GSVIVT01013053001	2.5	17.8	1	21	235	255	UUUCCACGGCUUUCUUGAACU	GGUUUGAGAAAGUUGUGGAAG	Cleavage		1	WRC, QLQ, hydrolase activity, acting on acid anhydrides, in phosphorus-containing anhydrides, protein binding, ATP binding, nucleus, regulation of transcription, DNA-dependent
		GSVIVT01015095001	2.5	13.868	1	20	344	364	UUUCCAC-GGCUUUCUUGAAC	GUUCAAGAAAGCCUGUGGAAG	Cleavage		1	WRC, QLQ, hydrolase activity, acting on acid anhydrides, in phosphorus-containing anhydrides, protein binding, ATP binding, nucleus, regulation of transcription, DNA-dependent
		GSVIVT01016762001	2.5	13.573	1	20	366	386	UUUCCAC-GGCUUUCUUGAAC	GUUCAAGAAAGCCUGUGGAAG	Cleavage		1	WRC, QLQ, hydrolase activity, acting on acid anhydrides, in phosphorus-containing anhydrides, protein binding, ATP binding, nucleus, regulation of transcription, DNA-dependent
		GSVIVT01019667001	3	15.148	1	20	512	532	UUUCCAC-GGCUUUCUUGAAC	GUUCAAGAAAGCCUGUGGAAU	Cleavage		1	WRC, protein binding
		GSVIVT01019913001	3	18.581	1	20	579	599	UUUCCACG-GCUUUCUUGAAC	GUUCAAGAAAGCAUGUGGAAG	Translation		1	MULTIDRUG RESISTANCE PROTEIN, MatE, Uncharacterized membrane protein, predicted efflux pump, drug transmembrane transporter activity, antiporter activity, membrane, transmembrane transport, drug transmembrane transport
		GSVIVT01022680001	2.5	22.973	1	21	1446	1466	UUUCCACGGCUUUCUUGAACU	AGUUCAAGAAGGCCGUGGCAG	Cleavage		1	WRC, QLQ, hydrolase activity, acting on acid anhydrides, in phosphorus-containing anhydrides, protein binding, ATP binding, nucleus, regulation of transcription, DNA-dependent
		GSVIVT01024326001	3	20.234	1	20	491	511	UUUCCAC-GGCUUUCUUGAAC	GUUCAAGAAAGCCUGUGGAAU	Cleavage		1	MEIOTIC CHECKPOINT REGULATOR TSG24 FAMILY MEMBER, Anaphase-promoting complex (APC), subunit 1 (meiotic check point regulator/Tsg24), anaphase-promoting complex subunit 1
		GSVIVT01027535001	2.5	22.458	1	20	597	617	UUUCCAC-GGCUUUCUUGAAC	GUUCAAGAAAGCCUGUGGAAG	Cleavage		1	GLYCOSYL HYDROLASE, Glycosyl hydrolase family 1, Beta-glucosidase, lactase phlorizinhydrolase, and related proteins, hydrolase activity, hydrolyzing O-glycosyl compounds, carbohydrate metabolic process
		GSVIVT01032797001	3	14.98	1	20	5658	5677	UUUCCACGGCUUUCUUGAAC	AGUCAAGACAGCCGUGGAAA	Cleavage		1	WRC, QLQ, hydrolase activity, acting on acid anhydrides, in phosphorus-containing anhydrides, protein binding, ATP binding, nucleus, regulation of transcription, DNA-dependent
		GSVIVT01038628001	3	21.267	1	19	156	175	UUUCCACGGCU-UUCUUGAA	UUCAAGAAUGGCUGUGGAAA	Cleavage		1	WRC, QLQ, hydrolase activity, acting on acid anhydrides, in phosphorus-containing anhydrides, protein binding, ATP binding, nucleus, regulation of transcription, DNA-dependent
novel_mir_6	4	GSVIVT01014555001	3	19.123	1	21	1473	1493	UUCCCAAGACCCCCCAUGCCA	UGGUAUGUGGAGUUUUGGGAA	Translation		1	FAMILY NOT NAMED, Sugar (and other) transporter, Synaptic vesicle transporter SVOP and related transporters (major facilitator superfamily), integral to membrane, transmembrane transporter activity, transmembrane transport
		GSVIVT01019626001	3	17.636	1	21	1514	1533	UUCCCAAGACCCCCCAUGCCA	UGGCA-GGGGAGUCUUGGGAA	Translation		1	LEUCINE-RICH REPEAT-CONTAINING PROTEIN, DISEASE RESISTANCE PROTEIN (NBS-LRR CLASS), PUTATIVE, NB-ARC domain, Apoptotic ATPase, ATP binding, apoptotic process
		GSVIVT01020076001	2.5	24.879	1	20	2413	2432	UUCCCAAGACCCCCCAUGCC	GGUAUGGGUGUUCUUGGGAA	Translation		1	OLIGOPEPTIDE TRANSPORTER-RELATED, NITRATE TRANSPORTER (NTL1), POT family, PPR repeat, H+/oligopeptide symporter, membrane, transporter activity, oligopeptide transport
		GSVIVT01022963001	2.5	22.229	1	22	758	779	UUCCCAAGACCCCCCAUGCCAA	UGGGUAUGGGCGGUAUUGGGAA	Cleavage		1	SERINE/THREONINE-PROTEIN KINASE WNK (WITH NO LYSINE)-RELATED, GB DEF: BHLH TRANSCRIPTION FACTOR
novel_mir_27	4	GSVIVT01001391001	1.5	8.718	1	20	769	788	UUAUGGAUGGCAGAAGGUUU	AGCCCUUCUGCCAUCCAUAA	Cleavage		1	Unknown
		GSVIVT01022265001	3	14.604	1	21	1186	1206	UUAUGGAUGGCAGAAGGUUUA	UGAACCUAUUGCCAUUCAUGA	Cleavage		1	ubiquitin-dependent protein catabolic process
		GSVIVT01024592001	3	23.353	1	20	1049	1068	UUAUGGAUGGCAGAAGGUUU	GAAUUUUCUGUCAUCUAUAG	Cleavage		1	Protein of unknown function DUF260
		GSVIVT01037180001	3	18.542	1	20	376	395	UUAUGGAUGGCAGAAGGUUU	AAAUCUUUUGCCAGCCAUGA	Cleavage		1	transmembrane signaling receptor activity
novel_mir_29	7	GSVIVT01000622001	1	18.48	1	21	1254	1274	UGGAAGCAAUCAGGAGACUUG	CAGGUCUCCUGAUUGUUUCCA	Cleavage		1	1,3-beta-D-glucan synthase activity
		GSVIVT01003706001	3	20.004	1	20	1923	1943	UGGAAGCAAUCAGGA-GACUU	AAGUUGUCUUGAUUGCUUCCA	Cleavage		1	Starch synthase catalytic domain
		GSVIVT01008104001	3	18.528	1	21	1608	1628	UGGAAGCAAUCAGGAGACUUG	CAAGCGUUCUGAUUGUUUCCA	Cleavage		1	Protein of unknown function (DUF1675)
		GSVIVT01010522001	3	17.448	1	21	399	419	UGGAAGCAAUCAGGAGACUUG	CAAGGCUUCUGUUUGUUUCCA	Translation		1	SBP domain
		GSVIVT01022165001	0.5	21.906	1	21	218	238	UGGAAGCAAUCAGGAGACUUG	CAAGUCUCCUGAUUGCUUUCA	Cleavage		1	Multicopper oxidase
		GSVIVT01022168001	0.5	21.727	1	21	217	237	UGGAAGCAAUCAGGAGACUUG	CAAGUCUCCUGAUUGCUUUCA	Cleavage		1	Multicopper oxidase
		GSVIVT01022181001	0	24.078	1	21	218	238	UGGAAGCAAUCAGGAGACUUG	CAAGUCUCCUGAUUGCUUCCA	Cleavage		1	Multicopper oxidase
novel_mir_30	1	GSVIVT01034812001	1.5	21.856	1	21	3010	3030	UUCUCGGACCAGGCUUCAUUC	GAAUGAAGUAUGGUCCGAGAA	Cleavage		1	NB-ARC domain
novel_mir_13	3	GSVIVT01030666001	2.5	17.306	1	20	1705	1723	UGCCAAGAAGCACAUUCCUC	GAGGAA-GUGCUUUUUGGCA	Cleavage		1	F/Y rich C-terminus, DNA bindin, gnucleus
		GSVIVT01030866001	3	18.289	1	20	876	895	UGCCAAGAAGCACAUUCCUC	GAAGAAUGUGCUUUUUGCCA	Cleavage		1	MYB-LIKE DNA-BINDING PROTEIN MYB, Myb-like DNA-binding domain
		GSVIVT01031883001	3	16.529	1	20	1298	1317	UGCCAAGAAGCACAUUCCUC	GAGGAAUGUGUUGCUUGGUU	Cleavage		1	MIXED-LINEAGE LEUKEMIA 5, MLL5, MMD1 (MALE MEIOCYTE DEATH 1), DNA BINDING, PHD-finger, PHD Zn-finger proteins, protein binding
