# Supplementary material for: Identification of cold-inducible microRNAs in grapevine
Source: Front Plant Sci. 2015 Aug 4;6:595. doi: 10.3389/fpls.2015.00595 (PMC4523783; doi:10.3389/fpls.2015.00595)
Supplement: Table S9 — List of cold-responsive conserved miRNAs identified in different species. [file Table9.XLSX]

## Sheet: Sheet1
Table S9 List of cold-responsive conserved miRNAs identified in different species
Plant species	Tissues analyzed	Hours after cold treatment (h)	Upregulated miRNA	Downregulated miRNA	Reference
Vitis	Shoot apex and leaves	0, 2, 4, 8, 24, 48		miR156, miR171, miR172, miR395, miR397, miR398	This paper
Arabidopsis	Leaves, stems, roots, inflorescences, seedings	0, 1, 2, 6, 12, 24, 48	miR165, miR168, MiR169, miR171, miR172, miR319, miR393, miR396, miR397, miR408		Sunkar and Zhu, 2004; Liu et al., 2008; Zhou et al., 2008
Rice	Seedlings, inflorescences, rachis, branches, spikelets	0, 0.5, 1, 3, 6, 9, 12, 24	miR166, miR393, miR394, miR398, miR535	miR156, miR167, miR168, miR169, miR171, miR319	Lv et al., 2010; Barrera-Figueroa et al., 2012
Wheat	Leaves	0, 2, 6, 12, 24, 48	miR165, miR168, miR319	miR169, miR398	Wang et al., 2014a
Brachypodium	Seedlings	0, 24	miR172, miR397		Zhang et al., 2009
Populus	Seedlings	0, 2, 8, 14, 20	miR167, miR171	miR169, miR319, miR395	Chen et al., 2012
Poncirus	Seedlings	0, 6, 24, 72, 120, 168	miR162, miR171, miR319, miR396, miR397, miR398, miR399, miR408	miR160, miR164, miR166, miR169, miR390, miR394	Zhang et al., 2014
