# Supplementary material for: Identification of cold-inducible microRNAs in grapevine
Source: Front Plant Sci. 2015 Aug 4;6:595. doi: 10.3389/fpls.2015.00595 (PMC4523783; doi:10.3389/fpls.2015.00595)
Supplement: Table S10 — The expression correlation between miRNA and its target gene. [file Table10.XLSX]

## Sheet: Sheet1
Table S10 The expression correlation between miRNA and its target gene
MiRNA	Target gene	Pearson correlation coefficient (r)	p-value	Significance
vvi-miR156c	GSVIVT01010522001	-0.959	0.001	**
vvi-miR172d	GSVIVT01022081001	-0.71	0.057
vvi-miR395	GSVIVT01018057001	-0.879	0.011	*
vvi-miR397a	GSVIVT01025694001	-0.177	0.369
novel_mir_4	GSVIVT01003129001	-0.755	0.041	*
novel_mir_44	GSVIVT01022169001	-0.958	0.001	**
novel_mir_45	GSVIVT01009501001	-0.601	0.104
