# Supplementary material for: Identification of cold-inducible microRNAs in grapevine
Source: Front Plant Sci. 2015 Aug 4;6:595. doi: 10.3389/fpls.2015.00595 (PMC4523783; doi:10.3389/fpls.2015.00595)
Supplement: Table S11 — Primer sequences designed in this study. [file Table11.XLSX]

## Sheet: Sheet1
Table S11 Primer sequences designed in this study
miRNA/gene name	Primer name	Primer sequence (5'-3')	Description
Primers used for poly(A)-tailed real-time RT-PCR
vvi-miR156c	miR156c	TGACAGAAGAGAGTGAGCAC	Forward primer
vvi-miR171	miR171	TGATTGAGCCGTGCCAATATC	Forward primer
vvi-miR172d	miR172d	AGAATCTTGATGATGCTGCAT	Forward primer
vvi-miR395	miR395	CTGAAGTGTTTGGGGGAACTC	Forward primer
vvi-miR397a	miR397a	TCATTGAGTGCAGCGTTGATG	Forward primer
vvi-miR398	miR398	TGTGTTCTCAGGTCGCCCCTG	Forward primer
vvi-miR3624	miR3624	TCAGGGCAGCAGCATACTACT	Forward primer
vvi-miR3633b*	miR3633b*	GTTCCCATGCCATCCATTCCTA	Forward primer
vvi-miR3634	miR3634	TTTCCGACTCGCACTCATGCCGT	Forward primer
vvi-miR3636	miR3636	GTCTGTCGGAGAAGCAAGTCGGAG	Forward primer
vvi-miR3640	miR3640	GAAAAGGCATCATCAATCAGGTAA	Forward primer
novel_mir_4	n4	TTTCCACGGCTTTCTTGAACT	Forward primer
novel_mir_6	n6	TTCCCAAGACCCCCCATGCCAA	Forward primer
novel_mir_42	n42	TTCCACGGCTTTCTTGAACTT	Forward primer
novel_mir_44	n44	AAGCAATCAGGAGACTTGTAG	Forward primer
novel_mir_45	n45	AGATGATGTATGGAATGAAATT	Forward primer
5S rRNA	5SF	CTCGGCAACGGATATCTCGGCTCT	Forward primer
5S rRNA	5SR	CTAATGGCTTGGGGCGCAACTTG	Reverse primer
Primers used for the cleavage sites verification of the seven target genes
vvi-miR156c	156TG	CCACAGTTCAGGAGGGATAA	Reverse primer
	156TG-Nested	AGAGCGTTTGATGAGGACTG	Reverse nested primer
vvi-miR172d	172TG	GTTTGACCGACGACCCAC	Reverse primer
	172TG-Nested	GGTAGAAGACAGACAGCCAC	Reverse nested primer
vvi-miR395	395TG	ATGTTTAGCCGTTCCAGTCC	Reverse primer
	395TG-Nested	CACCTCAGTTGGACCAGCATAG	Reverse nested primer
vvi-miR397a	397TG	TTTGCTGGGTCTTTCTTGG	Reverse primer
	397TG-Nested	GCCTAAGGAAGTGCCGAGAT	Reverse nested primer
novel_mir_4	N4TG	GCATCAGTTCATTGGTGGGC	Reverse primer
	N4TG-Nested	CAGTTCATTGGTGGGCCG	Reverse nested primer
novel_mir_44	N44TG	TCTTCCCACAAGTAACCGACAC	Reverse primer
	N44TG-Nested	GGGTCACCCCTTCCGTTTC	Reverse nested primer
novel_mir_45	N45TG	GCCAACTCAATTTTTCTCCGC	Reverse primer
	N45TG-Nested	CTCAATTTTTCTCCGCTCCG	Reverse nested primer
	GeneRacer 5′ Primer	CGACTGGAGCACGAGGACACTGA	Forward primer
	GeneRacer 5' Nested Primer	GGACACTGACATGGACTGAAGGAGTA	Forward primer
Primers used for real-time RT-PCR of the seven target genes
vvi-miR156c	SBP-F	ATGGAGTCATCATCGTCGGG	Forward primer
	SBP-R	TTTGCGGTTTTAGAGTGGAGC	Reverse primer
vvi-miR172d	AP2-F	GAGGCGTGTAAAAGCGATGG	Forward primer
	AP2-R	GCTGAGCTGTGGCGGAAGTA	Reverse primer
vvi-miR395	SA-F	AAACCCCGAACCCATCTCC	Forward primer
	SA-R	GCGGACGAAACCCGTAACTT	Reverse primer
vvi-miR397a	MO-F	GGATGTTCCCAGGACCTACCA	Forward primer
	MO-R	GCTGTGCCCCGTTTTGATG	Reverse primer
novel_mir_4	N4RT-F	TAACCTTGCTAGGTATAGTTGGGCT	Forward primer
	N4RT-R	TCTTCGTGGGTGTAGTTTCGG	Reverse primer
novel_mir_44	N44RT-F	TGGGTGAGATGAGATTTTTGGC	Forward primer
	N44RT-R	TTGTTGGACCGGGGCTTT	Reverse primer
novel_mir_45	N45RT-F	TGAAGCTGGCGTGAAGAACC	Forward primer
	N45RT-R	CTCCGATAACCCGCAAAATG	Reverse primer
β-actin	Actin-F	CTTGCATCCCTCAGCACCTT	Forward primer
	Actin-R	TCCTGTGGACAATGGATGGA	Reverse primer
MDH	MDH-F	CCATGCATCACCCACAA	Forward primer
	MDH-R	GTCAACCATGCTACTGTCAAAACC	Reverse primer
